# Supplementary material for: 2 Hydroxybutyric Acid-Producing Bacteria in Gut Microbiome and Fusobacterium nucleatum Regulates 2 Hydroxybutyric Acid Level In Vivo
Source: Metabolites. 2023 Mar 20;13(3):451. doi: 10.3390/metabo13030451 (PMC10059959; doi:10.3390/metabo13030451)
Supplement: Supplementary file 1 [file metabolites-13-00451-s001.zip › Table S1.xlsx]

## Sheet: Oligonucleotides
REAGENT or RESOURCE	SOURCE	IDENTIFIER
PCR (16S)27F: 5’-AGAGTTTGATCCTGGCTCAG-3’	sangon	N/A
PCR (16S) 1492R: 5’-GGTTACCTTGTTACGACTT-3’	sangon	N/A
qRT-PCR(Fn-forward):5’-CAACCATTACTTTAACTCTACCATGTTCA-3’	sangon	N/A
qRT-PCR(Fn-reverse):5’-GTTGACTTTACAGAAGGAGAT TATGTAAAAATC-3’	sangon	N/A
qRT-PCR(Eu-forward):5’-CGGCAACGAGCGCAACCC-3’	sangon	N/A
qRT-PCR(Eu-reverse):5’-CCATTGTAGCACGTGTGTAGCC-3’	sangon	N/A

## Sheet: Chemicals, Peptides, and Recomb
REAGENT or RESOURCE	SOURCE	IDENTIFIER	CAS
Sodium DL-2-Hydroxybutyrate	TCI Shanghai	H0387	5094-24-6
[2,3,3-2H3]-Sodium(±)-2-Hydroxybutyrate	ZZBIO		1219798-97-6
Ampicillin Sodium	aladdin	K1820202	69-52-3
Metronidazole	Shanghai yuanye	B08O10E99250	443-48-1
Vancomycin hydrochloride	Shanghai yuanye	H30J12Y138789	1404-93-9
Neomycin sulfate	Shanghai yuanye	S20S10Y98095	1405-10-3
Gentamicin sulfate	aladdin	G100391	1405-41-0
Folic acid	Macklin	F809516	59-30-3
Pyridoxine hydrochloride	Macklin	820446	58-56-0
Riboflavin	Macklin	R817215	83-88-5
Biotin	Macklin	B6220	58-85-5
Thiamine	Macklin	A832636	59-43-8
Nicotinic acid	Macklin	N814565	59-67-6
Calcium Pantothenate	Macklin	D805185	137-08-6
Vitamin B12	Macklin	V820398	68-19-9
p-Aminobenzoic acid	Macklin	A800692	150-13-0
Thioctic acid	Macklin	A835604	62-46-4
3-Nitrophenylhydrazine hydrochloride(3NPH)	aladdin	N113596	636-95-3
1-(3-Dimethylaminopropyl)-3-ethylcarbodiimide hydrochloride（EDC）	Macklin	N807578	1892-57-5

## Sheet: Critical Commercial Assays
REAGENT or RESOURCE	SOURCE
QIAamp Fast DNA Stool Kit	51604, QIAGEN, Germany

## Sheet: Experimental Model  Organisms
REAGENT or RESOURCE	SOURCE	IDENTIFIER
Mouse: WT: C57BL/6J, female	GemPharmatech Co., Ltd.

## Sheet: Bacterial strains
REAGENT or RESOURCE	SOURCE	Culture medium	Abbreviation
Alistipes onderdonkii DSM19147	DSMZ	MPYG	A.onderdonkii
Prevotella intermedia BNCC352061	BNCC	MPYG	P.intermedia
Enterobacter cloacae BNCC 185928	BNCC	MPYG	E.cloacae
klebsiella pneumoniae BNCC330357	BNCC	MPYG	k.pneumoniae
Bacteroides fragilis BNCC336948	BNCC	MPYG	B.fragilis
Lysinibacillus sphaericus BNCC337428	BNCC	MPYG	L.sphaericus
Peptostreptococcus anaerobius BNCC337100	BNCC	MPYG	P.anaerobius
Fusobacterium nucleatum, BNCC337608	BNCC	MPYG	F.nucleatum
Clostridium sporogenes BNCC104015	BNCC	MPYG	C.sporogenes
Ruminococcus gnavus JCM31371	JCM	FT	R.gnavus
Escherichia fergusonii ATCC35469	ATCC	MPYG	E.fergusonii
Parabacteroides distasonis BNCC354946	BNCC	MPYG	P.distasonis
Lactobacillus plantarum BNCC336421	BNCC	MPYG	L.Plantarum
Akkermansia muciniphila BNCC323275	BNCC	BHI+ 0.5%porcine mucin	A.muciniphila
Enterococcus faecalis BNCC102668	BNCC	MPYG	E.faecalis
Enterococcus durans BNCC189896	BNCC	MPYG	E.durans
Bifidobacterium animalis BNCC192371	BNCC	MPYG	B.animalis
Bifidobacterium adolescentis BNCC134301	BNCC	MPYG	B.adolescentis
Bifidobacterium angulatum bio04992	biobw	MPYG	B.angulatum
Bifidobacterium bifidum BNCC336858	BNCC	MPYG	B.bifidum
Bifidobacterium breve bio52716	biobw	MPYG	B.breve
Bifidobacterium catenulatum bio04993	biobw	MPYG	B.catenulatum
Bifidobacterium dentium bio53037	biobw	MPYG	B.dentium
Bifidobacterium longum bio53157	biobw	MPYG	B.longum
Bifidobacterium pseudocatenulatum BNCC134343	BNCC	MPYG	B.pseudocatenulatum
Parabacteroides goldsteinii DSM 19448	DSMZ	MPYG	P.goldsteinii
Lactobacillus acidophilu ATCC4796	ATCC	MPYG	L.acidophilu
Lactobacillus fermentum BNCC194390	BNCC	MPYG	L.fermentum
Lactobacillus murinus BNCC194688	BNCC	MPYG	L.murinus
Lactobacillus casei BNCC134415	BNCC	MPYG	L.casei
Bacteroides ovatus JCM 5824	JCM	MPYG	B.ovatus
Bacteroides vulgatus ATCC 8482	ATCC	MPYG	B.vulgatus

## Sheet: Culture medium
MPYG(Modified peptone-yeast extract glucose)					FT(Thiolglycollate Medium)
Peptone	20.0g				Peptone	15g
glucose	5.0g				Yeast extract	5g
Yeast extract	10.0g				glucose	5g
Cysteine Hydrochloride	0.5g				Sodium Thioglycolate	0.5g
Salt solution	40mL				L-cystine	0.5g
VK1 solution	0.5mL				Sodium chloride	2.5g
Hemin solution	0.5mL				Resazurin	0.001g
Vitamin solution	10mL				water	up to 1L
water	up to 1L
Salt solution					BHI(Brain-Heart Infusion Broth)
Sodium chloride	2g/L				Peptone	10
Calcium chloride	0.2g/L				Dehydrated calf brain infusion powder	12.5
Magnesium Sulfate	0.2g/L				Dehydrated Beef Heart Dip Powder	5
Dipotassium phosphate	1g/L				Sodium chloride	5
Potassium Dihydrogen Phosphate	1g/L				glucose	2
Sodium bicarbonate	10g/L				Disodium phosphate	2.5
VK1 solution	0.5g dissolved in 100mL 95% ethanol
Hemin solution	0.25g dissolved in 100mL water
Vitamin solution
Folic acid	2.0 mg/L
Pyridoxine hydrochloride	10.0 mg/L
Riboflavin	5.0 mg/L
Biotin	2.0 mg/L
Thiamine	5.0 mg/L
Nicotinic acid	5.0 mg/L
Calcium Pantothenate	5.0 mg/L
Vitamin B12	0.1 mg/L
p-Aminobenzoic acid	5.0 mg/L
Thioctic acid	5.0 mg/L

## Sheet: Software and algorithms
REAGENT or RESOURCE	SOURCE	IDENTIFIER
GraphPad Prism 8	GraphPad Software	N/A
R software v4.0.2	The R Foundation for Statistical Computing	https://cran.r-project.org/
