# Supplementary material for: 2 Hydroxybutyric Acid-Producing Bacteria in Gut Microbiome and Fusobacterium nucleatum Regulates 2 Hydroxybutyric Acid Level In Vivo
Source: Metabolites. 2023 Mar 20;13(3):451. doi: 10.3390/metabo13030451 (PMC10059959; doi:10.3390/metabo13030451)
Supplement: Supplementary file 1 [file metabolites-13-00451-s001.zip › Table S2.xlsx]

## Sheet: ASP_asd_45
Gene_ID	Type	Phylum	Class	Order	Family	Genus	Species	Strain
gene_id_1002647	asd	Firmicutes	Bacilli	Bacillales	Bacillaceae	Bacillus	Bacillus cereus	Bacillus cereus ATCC 10987
gene_id_1003893	asd	Firmicutes	Bacilli	Bacillales	Bacillaceae	Bacillus	Bacillus cereus	Bacillus cereus ATCC 10987
gene_id_1006009	asd	Proteobacteria	Gammaproteobacteria	Vibrionales	Vibrionaceae	Vibrio	Vibrio vulnificus	Vibrio vulnificus YJ016
gene_id_1006646	asd	Proteobacteria	Gammaproteobacteria	Vibrionales	Vibrionaceae	Vibrio	Vibrio vulnificus	Vibrio vulnificus YJ016
gene_id_1007789	asd	Proteobacteria	Gammaproteobacteria	Vibrionales	Vibrionaceae	Vibrio	Vibrio vulnificus	Vibrio vulnificus YJ016
gene_id_1008595	asd	Proteobacteria	Gammaproteobacteria	Enterobacteriales	Enterobacteriaceae	Photorhabdus	Photorhabdus luminescens	Photorhabdus luminescens subsp. laumondii TTO1
gene_id_1011764	asd	Proteobacteria	Gammaproteobacteria	Enterobacteriales	Enterobacteriaceae	Photorhabdus	Photorhabdus luminescens	Photorhabdus luminescens subsp. laumondii TTO1
gene_id_1011765	asd	Proteobacteria	Gammaproteobacteria	Enterobacteriales	Enterobacteriaceae	Photorhabdus	Photorhabdus luminescens	Photorhabdus luminescens subsp. laumondii TTO1
gene_id_1012255	asd	Proteobacteria	Gammaproteobacteria	Enterobacteriales	Enterobacteriaceae	Photorhabdus	Photorhabdus luminescens	Photorhabdus luminescens subsp. laumondii TTO1
gene_id_1015630	asd	Proteobacteria	Betaproteobacteria	Burkholderiales	Alcaligenaceae	Bordetella	Bordetella bronchiseptica	Bordetella bronchiseptica RB50
gene_id_1015631	asd	Proteobacteria	Betaproteobacteria	Burkholderiales	Alcaligenaceae	Bordetella	Bordetella bronchiseptica	Bordetella bronchiseptica RB50
gene_id_1019215	asd	Proteobacteria	Gammaproteobacteria	Pasteurellales	Pasteurellaceae	Haemophilus	[Haemophilus] ducreyi	Haemophilus ducreyi 35000HP
gene_id_1021317	asd	Proteobacteria	Epsilonproteobacteria	Campylobacterales	Helicobacteraceae	Helicobacter	Helicobacter hepaticus	Helicobacter hepaticus ATCC 51449
gene_id_1022023	asd	Proteobacteria	Epsilonproteobacteria	Campylobacterales	Helicobacteraceae	Helicobacter	Helicobacter hepaticus	Helicobacter hepaticus ATCC 51449
gene_id_102348	asd	Firmicutes	Clostridia	Clostridiales	Peptococcaceae	Desulfotomaculum	Desulfotomaculum acetoxidans	Desulfotomaculum acetoxidans DSM 771
gene_id_1024329	asd	Firmicutes	Bacilli	Bacillales	Bacillaceae	Bacillus	Bacillus cereus	Bacillus cereus ATCC 14579
gene_id_1025810	asd	Firmicutes	Bacilli	Bacillales	Bacillaceae	Bacillus	Bacillus cereus	Bacillus cereus ATCC 14579
gene_id_1029839	asd	Firmicutes	Clostridia	Clostridiales	Clostridiaceae	Clostridium	Clostridium tetani	Clostridium tetani E88
gene_id_1033037	asd	Proteobacteria	Gammaproteobacteria	Alteromonadales	Shewanellaceae	Shewanella	Shewanella oneidensis	Shewanella oneidensis MR-1
gene_id_1034112	asd	Proteobacteria	Gammaproteobacteria	Alteromonadales	Shewanellaceae	Shewanella	Shewanella oneidensis	Shewanella oneidensis MR-1
gene_id_1034671	asd	Proteobacteria	Gammaproteobacteria	Enterobacteriales	Enterobacteriaceae	Shigella	Shigella flexneri	Shigella flexneri 2a str. 301
gene_id_103548	asd	Proteobacteria	Alphaproteobacteria	Rhodospirillales	Acetobacteraceae	Acetobacter	Acetobacter pasteurianus	Acetobacter pasteurianus IFO 3283-01
gene_id_1037200	asd	Proteobacteria	Gammaproteobacteria	Enterobacteriales	Enterobacteriaceae	Shigella	Shigella flexneri	Shigella flexneri 2a str. 301
gene_id_1037201	asd	Proteobacteria	Gammaproteobacteria	Enterobacteriales	Enterobacteriaceae	Shigella	Shigella flexneri	Shigella flexneri 2a str. 301
gene_id_1038323	asd	Proteobacteria	Gammaproteobacteria	Enterobacteriales	Enterobacteriaceae	Shigella	Shigella flexneri	Shigella flexneri 2a str. 301
gene_id_1039910	asd	Chlorobi	Chlorobia	Chlorobiales	Chlorobiaceae	Chlorobaculum	Chlorobaculum tepidum	Chlorobium tepidum TLS
gene_id_1041076	asd	Chlorobi	Chlorobia	Chlorobiales	Chlorobiaceae	Chlorobaculum	Chlorobaculum tepidum	Chlorobium tepidum TLS
gene_id_1043341	asd	Firmicutes	Clostridia	Clostridiales	Clostridiaceae	Clostridium	Clostridium perfringens	Clostridium perfringens str. 13
gene_id_1045411	asd	Cyanobacteria	NA	Nostocales	Nostocaceae	Nostoc	Nostoc sp. PCC 7120	Nostoc sp. PCC 7120
gene_id_1047770	asd	Cyanobacteria	NA	Nostocales	Nostocaceae	Nostoc	Nostoc sp. PCC 7120	Nostoc sp. PCC 7120
gene_id_1051876	asd	Proteobacteria	Alphaproteobacteria	Rhizobiales	Rhizobiaceae	Agrobacterium	Agrobacterium fabrum	Agrobacterium fabrum str. C58
gene_id_1052163	asd	Proteobacteria	Alphaproteobacteria	Rhizobiales	Rhizobiaceae	Agrobacterium	Agrobacterium fabrum	Agrobacterium fabrum str. C58
gene_id_105220	asd	Proteobacteria	Alphaproteobacteria	Rhodospirillales	Acetobacteraceae	Acetobacter	Acetobacter pasteurianus	Acetobacter pasteurianus IFO 3283-01
gene_id_1053255	asd	Proteobacteria	Betaproteobacteria	Neisseriales	Neisseriaceae	Neisseria	Neisseria meningitidis	Neisseria meningitidis MC58
gene_id_1054336	asd	Proteobacteria	Betaproteobacteria	Neisseriales	Neisseriaceae	Neisseria	Neisseria meningitidis	Neisseria meningitidis MC58
gene_id_1055311	asd	Proteobacteria	Deltaproteobacteria	Myxococcales	Anaeromyxobacteraceae	Anaeromyxobacter	Anaeromyxobacter sp. K	Anaeromyxobacter sp. K
gene_id_1056716	asd	Proteobacteria	Deltaproteobacteria	Myxococcales	Anaeromyxobacteraceae	Anaeromyxobacter	Anaeromyxobacter sp. K	Anaeromyxobacter sp. K
gene_id_1058565	asd	Proteobacteria	Deltaproteobacteria	Myxococcales	Anaeromyxobacteraceae	Anaeromyxobacter	Anaeromyxobacter sp. K	Anaeromyxobacter sp. K
gene_id_1063073	asd	Thermotogae	Thermotogae	Petrotogales	NA	Petrotoga	Petrotoga mobilis	Petrotoga mobilis SJ95
gene_id_1066600	asd	Proteobacteria	Deltaproteobacteria	Myxococcales	Anaeromyxobacteraceae	Anaeromyxobacter	Anaeromyxobacter sp. Fw109-5	Anaeromyxobacter sp. Fw109-5
gene_id_1068599	asd	Proteobacteria	Deltaproteobacteria	Myxococcales	Anaeromyxobacteraceae	Anaeromyxobacter	Anaeromyxobacter sp. Fw109-5	Anaeromyxobacter sp. Fw109-5
gene_id_1069101	asd	Proteobacteria	Deltaproteobacteria	Myxococcales	Anaeromyxobacteraceae	Anaeromyxobacter	Anaeromyxobacter sp. Fw109-5	Anaeromyxobacter sp. Fw109-5
gene_id_1069947	asd	Bacteroidetes	Flavobacteriia	Flavobacteriales	Flavobacteriaceae	Flavobacterium	Flavobacterium psychrophilum	Flavobacterium psychrophilum JIP02/86
gene_id_107309	asd	Proteobacteria	Deltaproteobacteria	Desulfovibrionales	Desulfohalobiaceae	Desulfohalobium	Desulfohalobium retbaense	Desulfohalobium retbaense DSM 5692
gene_id_107315	asd	Proteobacteria	Deltaproteobacteria	Desulfovibrionales	Desulfohalobiaceae	Desulfohalobium	Desulfohalobium retbaense	Desulfohalobium retbaense DSM 5692
gene_id_1081993	asd	Firmicutes	Bacilli	Bacillales	Bacillaceae	Bacillus	Bacillus cereus	Bacillus cereus 03BB102
gene_id_1083348	asd	Firmicutes	Bacilli	Bacillales	Bacillaceae	Bacillus	Bacillus cereus	Bacillus cereus 03BB102
gene_id_1085792	asd	Proteobacteria	Alphaproteobacteria	Rhizobiales	Brucellaceae	Brucella	Brucella melitensis	Brucella melitensis ATCC 23457
gene_id_1085795	asd	Proteobacteria	Alphaproteobacteria	Rhizobiales	Brucellaceae	Brucella	Brucella melitensis	Brucella melitensis ATCC 23457
gene_id_1089217	asd	Firmicutes	Bacilli	Bacillales	Staphylococcaceae	Staphylococcus	Staphylococcus carnosus	Staphylococcus carnosus subsp. carnosus TM300
gene_id_1091554	asd	Firmicutes	Clostridia	Halanaerobiales	Halanaerobiaceae	Halothermothrix	Halothermothrix orenii	Halothermothrix orenii H 168
gene_id_109253	asd	Actinobacteria	Coriobacteriia	Eggerthellales	Eggerthellaceae	Eggerthella	Eggerthella lenta	Eggerthella lenta DSM 2243
gene_id_1093723	asd	Firmicutes	Bacilli	Bacillales	Listeriaceae	Listeria	Listeria monocytogenes	Listeria monocytogenes HCC23
gene_id_1094275	asd	Firmicutes	Bacilli	Bacillales	Listeriaceae	Listeria	Listeria monocytogenes	Listeria monocytogenes HCC23
gene_id_1095688	asd	Firmicutes	Bacilli	Bacillales	Listeriaceae	Listeria	Listeria monocytogenes	Listeria monocytogenes HCC23
gene_id_1099207	asd	Proteobacteria	Gammaproteobacteria	Pseudomonadales	Moraxellaceae	Acinetobacter	Acinetobacter baumannii	Acinetobacter baumannii AB307-0294
gene_id_1099216	asd	Proteobacteria	Gammaproteobacteria	Pseudomonadales	Moraxellaceae	Acinetobacter	Acinetobacter baumannii	Acinetobacter baumannii AB307-0294
gene_id_1099790	asd	Actinobacteria	Actinobacteria	Bifidobacteriales	Bifidobacteriaceae	Bifidobacterium	Bifidobacterium longum	Bifidobacterium longum subsp. infantis ATCC 15697 = JCM 1222 = DSM 20088
gene_id_1102689	asd	Proteobacteria	Gammaproteobacteria	Pseudomonadales	Moraxellaceae	Acinetobacter	Acinetobacter baumannii	Acinetobacter baumannii AB0057
gene_id_1102699	asd	Proteobacteria	Gammaproteobacteria	Pseudomonadales	Moraxellaceae	Acinetobacter	Acinetobacter baumannii	Acinetobacter baumannii AB0057
gene_id_1106716	asd	Firmicutes	Bacilli	Bacillales	Bacillaceae	Anoxybacillus	Anoxybacillus flavithermus	Anoxybacillus flavithermus WK1
gene_id_1107835	asd	Firmicutes	Bacilli	Bacillales	Bacillaceae	Anoxybacillus	Anoxybacillus flavithermus	Anoxybacillus flavithermus WK1
gene_id_1109313	asd	Proteobacteria	Alphaproteobacteria	Rhizobiales	Bradyrhizobiaceae	Oligotropha	Oligotropha carboxidovorans	Oligotropha carboxidovorans OM5
gene_id_1109316	asd	Proteobacteria	Alphaproteobacteria	Rhizobiales	Bradyrhizobiaceae	Oligotropha	Oligotropha carboxidovorans	Oligotropha carboxidovorans OM5
gene_id_111392	asd	Actinobacteria	Coriobacteriia	Eggerthellales	Eggerthellaceae	Eggerthella	Eggerthella lenta	Eggerthella lenta DSM 2243
gene_id_1114749	asd	Proteobacteria	Gammaproteobacteria	Enterobacteriales	Enterobacteriaceae	Salmonella	Salmonella enterica	Salmonella enterica subsp. enterica serovar Dublin str. CT_02021853
gene_id_1117155	asd	Proteobacteria	Gammaproteobacteria	Enterobacteriales	Enterobacteriaceae	Salmonella	Salmonella enterica	Salmonella enterica subsp. enterica serovar Dublin str. CT_02021853
gene_id_1117156	asd	Proteobacteria	Gammaproteobacteria	Enterobacteriales	Enterobacteriaceae	Salmonella	Salmonella enterica	Salmonella enterica subsp. enterica serovar Dublin str. CT_02021853
gene_id_1118237	asd	Proteobacteria	Gammaproteobacteria	Enterobacteriales	Enterobacteriaceae	Salmonella	Salmonella enterica	Salmonella enterica subsp. enterica serovar Dublin str. CT_02021853
gene_id_1120822	asd	Proteobacteria	Gammaproteobacteria	Vibrionales	Vibrionaceae	Aliivibrio	Aliivibrio fischeri	Vibrio fischeri MJ11
gene_id_1122225	asd	Proteobacteria	Gammaproteobacteria	Vibrionales	Vibrionaceae	Aliivibrio	Aliivibrio fischeri	Vibrio fischeri MJ11
gene_id_1122278	asd	Proteobacteria	Gammaproteobacteria	Vibrionales	Vibrionaceae	Aliivibrio	Aliivibrio fischeri	Vibrio fischeri MJ11
gene_id_1123241	asd	Proteobacteria	Gammaproteobacteria	Enterobacteriales	Enterobacteriaceae	Salmonella	Salmonella enterica	Salmonella enterica subsp. enterica serovar Agona str. SL483
gene_id_112354	asd	Actinobacteria	Coriobacteriia	Coriobacteriales	Atopobiaceae	Atopobium	Atopobium parvulum	Atopobium parvulum DSM 20469
gene_id_1125402	asd	Proteobacteria	Gammaproteobacteria	Enterobacteriales	Enterobacteriaceae	Salmonella	Salmonella enterica	Salmonella enterica subsp. enterica serovar Agona str. SL483
gene_id_1125403	asd	Proteobacteria	Gammaproteobacteria	Enterobacteriales	Enterobacteriaceae	Salmonella	Salmonella enterica	Salmonella enterica subsp. enterica serovar Agona str. SL483
gene_id_1126503	asd	Proteobacteria	Gammaproteobacteria	Enterobacteriales	Enterobacteriaceae	Salmonella	Salmonella enterica	Salmonella enterica subsp. enterica serovar Agona str. SL483
gene_id_1127670	asd	Proteobacteria	Alphaproteobacteria	Caulobacterales	Caulobacteraceae	Phenylobacterium	Phenylobacterium zucineum	Phenylobacterium zucineum HLK1
gene_id_1127675	asd	Proteobacteria	Alphaproteobacteria	Caulobacterales	Caulobacteraceae	Phenylobacterium	Phenylobacterium zucineum	Phenylobacterium zucineum HLK1
gene_id_1132188	asd	Chlorobi	Chlorobia	Chlorobiales	Chlorobiaceae	Chlorobaculum	Chlorobaculum parvum	Chlorobaculum parvum NCIB 8327
gene_id_1132541	asd	Chlorobi	Chlorobia	Chlorobiales	Chlorobiaceae	Chlorobaculum	Chlorobaculum parvum	Chlorobaculum parvum NCIB 8327
gene_id_113346	asd	Thermotogae	Thermotogae	Thermotogales	Fervidobacteriaceae	Thermosipho	Thermosipho africanus	Thermosipho africanus TCF52B
gene_id_1135256	asd	Chlorobi	Chlorobia	Chlorobiales	Chlorobiaceae	Chloroherpeton	Chloroherpeton thalassium	Chloroherpeton thalassium ATCC 35110
gene_id_1135763	asd	Chlorobi	Chlorobia	Chlorobiales	Chlorobiaceae	Chloroherpeton	Chloroherpeton thalassium	Chloroherpeton thalassium ATCC 35110
gene_id_1137151	asd	Proteobacteria	Alphaproteobacteria	Rhizobiales	Bradyrhizobiaceae	Rhodopseudomonas	Rhodopseudomonas palustris	Rhodopseudomonas palustris TIE-1
gene_id_1137154	asd	Proteobacteria	Alphaproteobacteria	Rhizobiales	Bradyrhizobiaceae	Rhodopseudomonas	Rhodopseudomonas palustris	Rhodopseudomonas palustris TIE-1
gene_id_1148548	asd	Proteobacteria	Alphaproteobacteria	Rhizobiales	Rhizobiaceae	Rhizobium	Rhizobium etli	Rhizobium etli CIAT 652
gene_id_1148556	asd	Proteobacteria	Alphaproteobacteria	Rhizobiales	Rhizobiaceae	Rhizobium	Rhizobium etli	Rhizobium etli CIAT 652
gene_id_1148589	asd	Proteobacteria	Gammaproteobacteria	Pasteurellales	Pasteurellaceae	Actinobacillus	Actinobacillus pleuropneumoniae	Actinobacillus pleuropneumoniae serovar 7 str. AP76
gene_id_1149108	asd	Proteobacteria	Gammaproteobacteria	Pasteurellales	Pasteurellaceae	Actinobacillus	Actinobacillus pleuropneumoniae	Actinobacillus pleuropneumoniae serovar 7 str. AP76
gene_id_1151092	asd	Spirochaetes	Spirochaetia	NA	Leptospiraceae	Leptospira	Leptospira biflexa	Leptospira biflexa serovar Patoc strain 'Patoc 1 (Ames)'
gene_id_1151513	asd	Proteobacteria	Deltaproteobacteria	Desulfuromonadales	Geobacteraceae	Geobacter	Geobacter lovleyi	Geobacter lovleyi SZ
gene_id_1151514	asd	Proteobacteria	Deltaproteobacteria	Desulfuromonadales	Geobacteraceae	Geobacter	Geobacter lovleyi	Geobacter lovleyi SZ
gene_id_115273	asd	Proteobacteria	Alphaproteobacteria	Rhodobacterales	Rhodobacteraceae	Dinoroseobacter	Dinoroseobacter shibae	Dinoroseobacter shibae DFL 12 = DSM 16493
gene_id_1156389	asd	Aquificae	Aquificae	Aquificales	Hydrogenothermaceae	Sulfurihydrogenibium	Sulfurihydrogenibium sp. YO3AOP1	Sulfurihydrogenibium sp. YO3AOP1
gene_id_1156427	asd	Aquificae	Aquificae	Aquificales	Hydrogenothermaceae	Sulfurihydrogenibium	Sulfurihydrogenibium sp. YO3AOP1	Sulfurihydrogenibium sp. YO3AOP1
gene_id_1160054	asd	Proteobacteria	Alphaproteobacteria	Rhizobiales	Methylobacteriaceae	Methylobacterium	Methylobacterium populi	Methylobacterium populi BJ001
gene_id_1160428	asd	Proteobacteria	Alphaproteobacteria	Rhizobiales	Methylobacteriaceae	Methylobacterium	Methylobacterium populi	Methylobacterium populi BJ001
gene_id_1162646	asd	Proteobacteria	Alphaproteobacteria	Rhizobiales	Methylobacteriaceae	Methylobacterium	Methylobacterium populi	Methylobacterium populi BJ001
gene_id_1163756	asd	Firmicutes	Clostridia	Natranaerobiales	Natranaerobiaceae	Natranaerobius	Natranaerobius thermophilus	Natranaerobius thermophilus JW/NM-WN-LF
gene_id_1164357	asd	Firmicutes	Clostridia	Natranaerobiales	Natranaerobiaceae	Natranaerobius	Natranaerobius thermophilus	Natranaerobius thermophilus JW/NM-WN-LF
gene_id_1168271	asd	Proteobacteria	Betaproteobacteria	Burkholderiales	Alcaligenaceae	Bordetella	Bordetella avium	Bordetella avium 197N
gene_id_1168272	asd	Proteobacteria	Betaproteobacteria	Burkholderiales	Alcaligenaceae	Bordetella	Bordetella avium	Bordetella avium 197N
gene_id_1170620	asd	Proteobacteria	Alphaproteobacteria	Rhizobiales	Beijerinckiaceae	Beijerinckia	Beijerinckia indica	Beijerinckia indica subsp. indica ATCC 9039
gene_id_1170624	asd	Proteobacteria	Alphaproteobacteria	Rhizobiales	Beijerinckiaceae	Beijerinckia	Beijerinckia indica	Beijerinckia indica subsp. indica ATCC 9039
gene_id_1176870	asd	Verrucomicrobia	Opitutae	Opitutales	Opitutaceae	Opitutus	Opitutus terrae	Opitutus terrae PB90-1
gene_id_1177054	asd	Verrucomicrobia	Opitutae	Opitutales	Opitutaceae	Opitutus	Opitutus terrae	Opitutus terrae PB90-1
gene_id_1179996	asd	Proteobacteria	Betaproteobacteria	Burkholderiales	Burkholderiaceae	Burkholderia	Burkholderia ambifaria	Burkholderia ambifaria MC40-6
gene_id_1180151	asd	Proteobacteria	Betaproteobacteria	Burkholderiales	Burkholderiaceae	Burkholderia	Burkholderia ambifaria	Burkholderia ambifaria MC40-6
gene_id_1180153	asd	Proteobacteria	Betaproteobacteria	Burkholderiales	Burkholderiaceae	Burkholderia	Burkholderia ambifaria	Burkholderia ambifaria MC40-6
gene_id_1183736	asd	Actinobacteria	Actinobacteria	Corynebacteriales	Corynebacteriaceae	Corynebacterium	Corynebacterium urealyticum	Corynebacterium urealyticum DSM 7109
gene_id_118495	asd	Proteobacteria	Alphaproteobacteria	Rhodobacterales	Rhodobacteraceae	Dinoroseobacter	Dinoroseobacter shibae	Dinoroseobacter shibae DFL 12 = DSM 16493
gene_id_1185561	asd	Proteobacteria	Betaproteobacteria	Burkholderiales	NA	Leptothrix	Leptothrix cholodnii	Leptothrix cholodnii SP-6
gene_id_1185562	asd	Proteobacteria	Betaproteobacteria	Burkholderiales	NA	Leptothrix	Leptothrix cholodnii	Leptothrix cholodnii SP-6
gene_id_1191544	asd	Proteobacteria	Alphaproteobacteria	Rhizobiales	Methylobacteriaceae	Methylobacterium	Methylobacterium sp. 4-46	Methylobacterium sp. 4-46
gene_id_1193426	asd	Proteobacteria	Alphaproteobacteria	Rhizobiales	Methylobacteriaceae	Methylobacterium	Methylobacterium sp. 4-46	Methylobacterium sp. 4-46
gene_id_1195095	asd	Proteobacteria	Alphaproteobacteria	Rhizobiales	Methylobacteriaceae	Methylobacterium	Methylobacterium sp. 4-46	Methylobacterium sp. 4-46
gene_id_1199009	asd	Proteobacteria	Gammaproteobacteria	Alteromonadales	Shewanellaceae	Shewanella	Shewanella woodyi	Shewanella woodyi ATCC 51908
gene_id_1200568	asd	Proteobacteria	Gammaproteobacteria	Alteromonadales	Shewanellaceae	Shewanella	Shewanella woodyi	Shewanella woodyi ATCC 51908
gene_id_1201909	asd	Firmicutes	Clostridia	Clostridiales	Peptococcaceae	Candidatus Desulforudis	Candidatus Desulforudis audaxviator	Candidatus Desulforudis audaxviator MP104C
gene_id_1206404	asd	Proteobacteria	Gammaproteobacteria	Pseudomonadales	Moraxellaceae	Acinetobacter	Acinetobacter baumannii	Acinetobacter baumannii AYE
gene_id_1206413	asd	Proteobacteria	Gammaproteobacteria	Pseudomonadales	Moraxellaceae	Acinetobacter	Acinetobacter baumannii	Acinetobacter baumannii AYE
gene_id_1208473	asd	Firmicutes	Bacilli	Bacillales	Bacillaceae	Lysinibacillus	Lysinibacillus sphaericus	Lysinibacillus sphaericus C3-41
gene_id_1210185	asd	Firmicutes	Bacilli	Bacillales	Bacillaceae	Lysinibacillus	Lysinibacillus sphaericus	Lysinibacillus sphaericus C3-41
gene_id_1211954	asd	Proteobacteria	Alphaproteobacteria	Caulobacterales	Caulobacteraceae	Caulobacter	Caulobacter sp. K31	Caulobacter sp. K31
gene_id_121584	asd	Proteobacteria	Gammaproteobacteria	Cellvibrionales	Cellvibrionaceae	Teredinibacter	Teredinibacter turnerae	Teredinibacter turnerae T7901
gene_id_121585	asd	Proteobacteria	Gammaproteobacteria	Cellvibrionales	Cellvibrionaceae	Teredinibacter	Teredinibacter turnerae	Teredinibacter turnerae T7901
gene_id_1215908	asd	Proteobacteria	Alphaproteobacteria	Caulobacterales	Caulobacteraceae	Caulobacter	Caulobacter sp. K31	Caulobacter sp. K31
gene_id_1216476	asd	Proteobacteria	Alphaproteobacteria	Caulobacterales	Caulobacteraceae	Caulobacter	Caulobacter sp. K31	Caulobacter sp. K31
gene_id_1217610	asd	Proteobacteria	Gammaproteobacteria	Alteromonadales	Shewanellaceae	Shewanella	Shewanella halifaxensis	Shewanella halifaxensis HAW-EB4
gene_id_1219841	asd	Proteobacteria	Gammaproteobacteria	Alteromonadales	Shewanellaceae	Shewanella	Shewanella halifaxensis	Shewanella halifaxensis HAW-EB4
gene_id_12210	asd	Actinobacteria	Actinobacteria	Catenulisporales	Catenulisporaceae	Catenulispora	Catenulispora acidiphila	Catenulispora acidiphila DSM 44928
gene_id_1221716	asd	Firmicutes	Clostridia	Thermoanaerobacterales	Thermoanaerobacteraceae	Thermoanaerobacter	Thermoanaerobacter sp. X514	Thermoanaerobacter sp. X514
gene_id_1223941	asd	Firmicutes	Clostridia	Thermoanaerobacterales	Thermoanaerobacteraceae	Thermoanaerobacter	Thermoanaerobacter sp. X514	Thermoanaerobacter sp. X514
gene_id_1224951	asd	Tenericutes	Mollicutes	Acholeplasmatales	Acholeplasmataceae	Acholeplasma	Acholeplasma laidlawii	Acholeplasma laidlawii PG-8A
gene_id_1226887	asd	Firmicutes	Bacilli	Bacillales	Staphylococcaceae	Staphylococcus	Staphylococcus aureus	Staphylococcus aureus subsp. aureus USA300_TCH1516
gene_id_1233563	asd	Proteobacteria	Betaproteobacteria	Burkholderiales	Comamonadaceae	Delftia	Delftia acidovorans	Delftia acidovorans SPH-1
gene_id_1233565	asd	Proteobacteria	Betaproteobacteria	Burkholderiales	Comamonadaceae	Delftia	Delftia acidovorans	Delftia acidovorans SPH-1
gene_id_1234829	asd	Firmicutes	Clostridia	Clostridiales	Lachnospiraceae	Lachnoclostridium	Lachnoclostridium phytofermentans	Lachnoclostridium phytofermentans ISDg
gene_id_1237857	asd	Firmicutes	Clostridia	Clostridiales	Lachnospiraceae	Lachnoclostridium	Lachnoclostridium phytofermentans	Lachnoclostridium phytofermentans ISDg
gene_id_1238903	asd	Proteobacteria	Gammaproteobacteria	Alteromonadales	Shewanellaceae	Shewanella	Shewanella baltica	Shewanella baltica OS195
gene_id_1241380	asd	Proteobacteria	Gammaproteobacteria	Alteromonadales	Shewanellaceae	Shewanella	Shewanella baltica	Shewanella baltica OS195
gene_id_1243471	asd	Actinobacteria	Actinobacteria	Micromonosporales	Micromonosporaceae	Salinispora	Salinispora arenicola	Salinispora arenicola CNS-205
gene_id_1244944	asd	Actinobacteria	Actinobacteria	Micromonosporales	Micromonosporaceae	Salinispora	Salinispora arenicola	Salinispora arenicola CNS-205
gene_id_1246062	asd	Actinobacteria	Actinobacteria	Micromonosporales	Micromonosporaceae	Salinispora	Salinispora arenicola	Salinispora arenicola CNS-205
gene_id_1247093	asd	Actinobacteria	Actinobacteria	Micromonosporales	Micromonosporaceae	Salinispora	Salinispora arenicola	Salinispora arenicola CNS-205
gene_id_124777	asd	Proteobacteria	Betaproteobacteria	NA	NA	Candidatus Accumulibacter	Candidatus Accumulibacter phosphatis	Candidatus Accumulibacter phosphatis clade IIA str. UW-1
gene_id_124778	asd	Proteobacteria	Betaproteobacteria	NA	NA	Candidatus Accumulibacter	Candidatus Accumulibacter phosphatis	Candidatus Accumulibacter phosphatis clade IIA str. UW-1
gene_id_1249450	asd	Firmicutes	Clostridia	Clostridiales	Clostridiaceae	Alkaliphilus	Alkaliphilus oremlandii	Alkaliphilus oremlandii OhILAs
gene_id_1252847	asd	Proteobacteria	Gammaproteobacteria	Alteromonadales	Shewanellaceae	Shewanella	Shewanella pealeana	Shewanella pealeana ATCC 700345
gene_id_1255087	asd	Proteobacteria	Gammaproteobacteria	Alteromonadales	Shewanellaceae	Shewanella	Shewanella pealeana	Shewanella pealeana ATCC 700345
gene_id_1256542	asd	Proteobacteria	Alphaproteobacteria	Rickettsiales	Rickettsiaceae	Rickettsia	Rickettsia bellii	Rickettsia bellii OSU 85-389
gene_id_1257464	asd	Proteobacteria	Gammaproteobacteria	Alteromonadales	Shewanellaceae	Shewanella	Shewanella sediminis	Shewanella sediminis HAW-EB3
gene_id_1258741	asd	Proteobacteria	Gammaproteobacteria	Alteromonadales	Shewanellaceae	Shewanella	Shewanella sediminis	Shewanella sediminis HAW-EB3
gene_id_1263032	asd	Thermotogae	Thermotogae	Thermotogales	Thermotogaceae	Pseudothermotoga	Pseudothermotoga lettingae	Pseudothermotoga lettingae TMO
gene_id_1264350	asd	Proteobacteria	Epsilonproteobacteria	Campylobacterales	Campylobacteraceae	Campylobacter	Campylobacter concisus	Campylobacter concisus 13826
gene_id_1264965	asd	Proteobacteria	Epsilonproteobacteria	Campylobacterales	Campylobacteraceae	Campylobacter	Campylobacter concisus	Campylobacter concisus 13826
gene_id_1266659	asd	Firmicutes	Bacilli	Lactobacillales	Streptococcaceae	Streptococcus	Streptococcus gordonii	Streptococcus gordonii str. Challis substr. CH1
gene_id_1266959	asd	Firmicutes	Bacilli	Lactobacillales	Streptococcaceae	Streptococcus	Streptococcus gordonii	Streptococcus gordonii str. Challis substr. CH1
gene_id_1268630	asd	Proteobacteria	Epsilonproteobacteria	Campylobacterales	Campylobacteraceae	Campylobacter	Campylobacter curvus	Campylobacter curvus 525.92
gene_id_1269297	asd	Proteobacteria	Epsilonproteobacteria	Campylobacterales	Campylobacteraceae	Campylobacter	Campylobacter curvus	Campylobacter curvus 525.92
gene_id_1270948	asd	Proteobacteria	Epsilonproteobacteria	Campylobacterales	Campylobacteraceae	Campylobacter	Campylobacter hominis	Campylobacter hominis ATCC BAA-381
gene_id_1270967	asd	Proteobacteria	Epsilonproteobacteria	Campylobacterales	Campylobacteraceae	Campylobacter	Campylobacter hominis	Campylobacter hominis ATCC BAA-381
gene_id_1272190	asd	Proteobacteria	Epsilonproteobacteria	Campylobacterales	Campylobacteraceae	Campylobacter	Campylobacter jejuni	Campylobacter jejuni subsp. doylei 269.97
gene_id_1273468	asd	Proteobacteria	Epsilonproteobacteria	Campylobacterales	Campylobacteraceae	Campylobacter	Campylobacter jejuni	Campylobacter jejuni subsp. doylei 269.97
gene_id_1275631	asd	Firmicutes	Clostridia	Clostridiales	Clostridiaceae	Clostridium	Clostridium kluyveri	Clostridium kluyveri DSM 555
gene_id_1276687	asd	Firmicutes	Clostridia	Clostridiales	Clostridiaceae	Clostridium	Clostridium kluyveri	Clostridium kluyveri DSM 555
gene_id_1282252	asd	Thermotogae	Thermotogae	Thermotogales	Fervidobacteriaceae	Thermosipho	Thermosipho melanesiensis	Thermosipho melanesiensis BI429
gene_id_1285509	asd	Bacteroidetes	Bacteroidia	Bacteroidales	Porphyromonadaceae	Parabacteroides	Parabacteroides distasonis	Parabacteroides distasonis ATCC 8503
gene_id_1286411	asd	Bacteroidetes	Bacteroidia	Bacteroidales	Bacteroidaceae	Bacteroides	Bacteroides vulgatus	Bacteroides vulgatus ATCC 8482
gene_id_1288218	asd	Bacteroidetes	Bacteroidia	Bacteroidales	Bacteroidaceae	Bacteroides	Bacteroides vulgatus	Bacteroides vulgatus ATCC 8482
gene_id_128920	asd	Fusobacteria	Fusobacteriia	Fusobacteriales	Leptotrichiaceae	Leptotrichia	Leptotrichia buccalis	Leptotrichia buccalis C-1013-b
gene_id_1292419	asd	Chloroflexi	Chloroflexia	Chloroflexales	Roseiflexaceae	Roseiflexus	Roseiflexus sp. RS-1	Roseiflexus sp. RS-1
gene_id_1293564	asd	Chloroflexi	Chloroflexia	Chloroflexales	Roseiflexaceae	Roseiflexus	Roseiflexus sp. RS-1	Roseiflexus sp. RS-1
gene_id_1297891	asd	Proteobacteria	Alphaproteobacteria	Sphingomonadales	Sphingomonadaceae	Sphingomonas	Sphingomonas wittichii	Sphingomonas wittichii RW1
gene_id_129936	asd	Fusobacteria	Fusobacteriia	Fusobacteriales	Leptotrichiaceae	Leptotrichia	Leptotrichia buccalis	Leptotrichia buccalis C-1013-b
gene_id_129946	asd	Fusobacteria	Fusobacteriia	Fusobacteriales	Leptotrichiaceae	Leptotrichia	Leptotrichia buccalis	Leptotrichia buccalis C-1013-b
gene_id_1299764	asd	Proteobacteria	Alphaproteobacteria	Sphingomonadales	Sphingomonadaceae	Sphingomonas	Sphingomonas wittichii	Sphingomonas wittichii RW1
gene_id_1301248	asd	Proteobacteria	Deltaproteobacteria	Desulfuromonadales	Geobacteraceae	Geobacter	Geobacter uraniireducens	Geobacter uraniireducens Rf4
gene_id_1301249	asd	Proteobacteria	Deltaproteobacteria	Desulfuromonadales	Geobacteraceae	Geobacter	Geobacter uraniireducens	Geobacter uraniireducens Rf4
gene_id_1301250	asd	Proteobacteria	Deltaproteobacteria	Desulfuromonadales	Geobacteraceae	Geobacter	Geobacter uraniireducens	Geobacter uraniireducens Rf4
gene_id_1305669	asd	Actinobacteria	Actinobacteria	Micrococcales	Microbacteriaceae	Clavibacter	Clavibacter michiganensis	Clavibacter michiganensis subsp. michiganensis NCPPB 382
gene_id_1306997	asd	Actinobacteria	Actinobacteria	Micrococcales	Microbacteriaceae	Clavibacter	Clavibacter michiganensis	Clavibacter michiganensis subsp. michiganensis NCPPB 382
gene_id_1309156	asd	Bacteroidetes	Flavobacteriia	Flavobacteriales	Flavobacteriaceae	Flavobacterium	Flavobacterium johnsoniae	Flavobacterium johnsoniae UW101
gene_id_131011	asd	Actinobacteria	Actinobacteria	Micrococcales	Jonesiaceae	Jonesia	Jonesia denitrificans	Jonesia denitrificans DSM 20603
gene_id_1310741	asd	Bacteroidetes	Flavobacteriia	Flavobacteriales	Flavobacteriaceae	Flavobacterium	Flavobacterium johnsoniae	Flavobacterium johnsoniae UW101
gene_id_1315333	asd	Proteobacteria	Gammaproteobacteria	Pseudomonadales	Pseudomonadaceae	Pseudomonas	Pseudomonas mendocina	Pseudomonas mendocina ymp
gene_id_1315755	asd	Proteobacteria	Gammaproteobacteria	Pseudomonadales	Pseudomonadaceae	Pseudomonas	Pseudomonas mendocina	Pseudomonas mendocina ymp
gene_id_1315756	asd	Proteobacteria	Gammaproteobacteria	Pseudomonadales	Pseudomonadaceae	Pseudomonas	Pseudomonas mendocina	Pseudomonas mendocina ymp
gene_id_1315757	asd	Proteobacteria	Gammaproteobacteria	Pseudomonadales	Pseudomonadaceae	Pseudomonas	Pseudomonas mendocina	Pseudomonas mendocina ymp
gene_id_1319103	asd	Firmicutes	Clostridia	Thermoanaerobacterales	Thermoanaerobacterales Family III. Incertae Sedis	Caldicellulosiruptor	Caldicellulosiruptor saccharolyticus	Caldicellulosiruptor saccharolyticus DSM 8903
gene_id_1319371	asd	Firmicutes	Clostridia	Thermoanaerobacterales	Thermoanaerobacterales Family III. Incertae Sedis	Caldicellulosiruptor	Caldicellulosiruptor saccharolyticus	Caldicellulosiruptor saccharolyticus DSM 8903
gene_id_1322931	asd	Proteobacteria	Gammaproteobacteria	Aeromonadales	Aeromonadaceae	Aeromonas	Aeromonas salmonicida	Aeromonas salmonicida subsp. salmonicida A449
gene_id_1323121	asd	Proteobacteria	Gammaproteobacteria	Aeromonadales	Aeromonadaceae	Aeromonas	Aeromonas salmonicida	Aeromonas salmonicida subsp. salmonicida A449
gene_id_1323122	asd	Proteobacteria	Gammaproteobacteria	Aeromonadales	Aeromonadaceae	Aeromonas	Aeromonas salmonicida	Aeromonas salmonicida subsp. salmonicida A449
gene_id_1324017	asd	Proteobacteria	Gammaproteobacteria	Aeromonadales	Aeromonadaceae	Aeromonas	Aeromonas salmonicida	Aeromonas salmonicida subsp. salmonicida A449
gene_id_1325843	asd	Firmicutes	Bacilli	Lactobacillales	Streptococcaceae	Lactococcus	Lactococcus lactis	Lactococcus lactis subsp. cremoris MG1363
gene_id_1329283	asd	Proteobacteria	Betaproteobacteria	Burkholderiales	Comamonadaceae	Verminephrobacter	Verminephrobacter eiseniae	Verminephrobacter eiseniae EF01-2
gene_id_1333112	asd	Proteobacteria	Betaproteobacteria	Burkholderiales	Comamonadaceae	Verminephrobacter	Verminephrobacter eiseniae	Verminephrobacter eiseniae EF01-2
gene_id_1334289	asd	Proteobacteria	Alphaproteobacteria	Rhizobiales	Bartonellaceae	Bartonella	Bartonella bacilliformis	Bartonella bacilliformis KC583
gene_id_1337644	asd	Proteobacteria	Betaproteobacteria	Burkholderiales	Comamonadaceae	Polaromonas	Polaromonas naphthalenivorans	Polaromonas naphthalenivorans CJ2
gene_id_1337645	asd	Proteobacteria	Betaproteobacteria	Burkholderiales	Comamonadaceae	Polaromonas	Polaromonas naphthalenivorans	Polaromonas naphthalenivorans CJ2
gene_id_1340320	asd	Proteobacteria	Betaproteobacteria	Burkholderiales	Comamonadaceae	Acidovorax	Acidovorax citrulli	Acidovorax citrulli AAC00-1
gene_id_1340323	asd	Proteobacteria	Betaproteobacteria	Burkholderiales	Comamonadaceae	Acidovorax	Acidovorax citrulli	Acidovorax citrulli AAC00-1
gene_id_1344337	asd	Proteobacteria	Deltaproteobacteria	Desulfovibrionales	Desulfovibrionaceae	Desulfovibrio	Desulfovibrio vulgaris	Desulfovibrio vulgaris DP4
gene_id_1344396	asd	Proteobacteria	Deltaproteobacteria	Desulfovibrionales	Desulfovibrionaceae	Desulfovibrio	Desulfovibrio vulgaris	Desulfovibrio vulgaris DP4
gene_id_1347283	asd	Proteobacteria	Gammaproteobacteria	Alteromonadales	Shewanellaceae	Shewanella	Shewanella sp. W3-18-1	Shewanella sp. W3-18-1
gene_id_134753	asd	Proteobacteria	Deltaproteobacteria	Desulfovibrionales	Desulfomicrobiaceae	Desulfomicrobium	Desulfomicrobium baculatum	Desulfomicrobium baculatum DSM 4028
gene_id_134770	asd	Proteobacteria	Deltaproteobacteria	Desulfovibrionales	Desulfomicrobiaceae	Desulfomicrobium	Desulfomicrobium baculatum	Desulfomicrobium baculatum DSM 4028
gene_id_1348476	asd	Proteobacteria	Gammaproteobacteria	Alteromonadales	Shewanellaceae	Shewanella	Shewanella sp. W3-18-1	Shewanella sp. W3-18-1
gene_id_1351978	asd	Firmicutes	Clostridia	Clostridiales	Clostridiaceae	Clostridium	Clostridium novyi	Clostridium novyi NT
gene_id_1355461	asd	Actinobacteria	Actinobacteria	Acidothermales	Acidothermaceae	Acidothermus	Acidothermus cellulolyticus	Acidothermus cellulolyticus 11B
gene_id_1357065	asd	Firmicutes	Bacilli	Bacillales	Listeriaceae	Listeria	Listeria welshimeri	Listeria welshimeri serovar 6b str. SLCC5334
gene_id_1357616	asd	Firmicutes	Bacilli	Bacillales	Listeriaceae	Listeria	Listeria welshimeri	Listeria welshimeri serovar 6b str. SLCC5334
gene_id_1358642	asd	Proteobacteria	Gammaproteobacteria	Enterobacteriales	Enterobacteriaceae	Buchnera	Buchnera aphidicola	Buchnera aphidicola BCc
gene_id_1358829	asd	Proteobacteria	Gammaproteobacteria	Oceanospirillales	Halomonadaceae	Candidatus Carsonella	Candidatus Carsonella ruddii	Candidatus Carsonella ruddii PV
gene_id_1359212	asd	Spirochaetes	Spirochaetia	NA	Leptospiraceae	Leptospira	Leptospira borgpetersenii	Leptospira borgpetersenii serovar Hardjo-bovis str. L550
gene_id_1360725	asd	Spirochaetes	Spirochaetia	NA	Leptospiraceae	Leptospira	Leptospira borgpetersenii	Leptospira borgpetersenii serovar Hardjo-bovis str. L550
gene_id_1362712	asd	Proteobacteria	Alphaproteobacteria	Rhodobacterales	Hyphomonadaceae	Maricaulis	Maricaulis maris	Maricaulis maris MCS10
gene_id_1365361	asd	Proteobacteria	Alphaproteobacteria	Rhodobacterales	Hyphomonadaceae	Maricaulis	Maricaulis maris	Maricaulis maris MCS10
gene_id_1369697	asd	Proteobacteria	Gammaproteobacteria	Oceanospirillales	Alcanivoracaceae	Alcanivorax	Alcanivorax borkumensis	Alcanivorax borkumensis SK2
gene_id_1369698	asd	Proteobacteria	Gammaproteobacteria	Oceanospirillales	Alcanivoracaceae	Alcanivorax	Alcanivorax borkumensis	Alcanivorax borkumensis SK2
gene_id_1369699	asd	Proteobacteria	Gammaproteobacteria	Oceanospirillales	Alcanivoracaceae	Alcanivorax	Alcanivorax borkumensis	Alcanivorax borkumensis SK2
gene_id_1371216	asd	Proteobacteria	Alphaproteobacteria	Rhodobacterales	Rhodobacteraceae	Roseobacter	Roseobacter denitrificans	Roseobacter denitrificans OCh 114
gene_id_1371287	asd	Proteobacteria	Alphaproteobacteria	Rhodobacterales	Rhodobacteraceae	Roseobacter	Roseobacter denitrificans	Roseobacter denitrificans OCh 114
gene_id_1373266	asd	Proteobacteria	Alphaproteobacteria	Rhodobacterales	Rhodobacteraceae	Roseobacter	Roseobacter denitrificans	Roseobacter denitrificans OCh 114
gene_id_1376418	asd	Proteobacteria	Gammaproteobacteria	Pseudomonadales	Pseudomonadaceae	Pseudomonas	Pseudomonas entomophila	Pseudomonas entomophila L48
gene_id_1376419	asd	Proteobacteria	Gammaproteobacteria	Pseudomonadales	Pseudomonadaceae	Pseudomonas	Pseudomonas entomophila	Pseudomonas entomophila L48
gene_id_1376451	asd	Proteobacteria	Gammaproteobacteria	Pseudomonadales	Pseudomonadaceae	Pseudomonas	Pseudomonas entomophila	Pseudomonas entomophila L48
gene_id_1378345	asd	Proteobacteria	Gammaproteobacteria	Pseudomonadales	Pseudomonadaceae	Pseudomonas	Pseudomonas entomophila	Pseudomonas entomophila L48
gene_id_1381041	asd	Proteobacteria	Deltaproteobacteria	Desulfovibrionales	Desulfovibrionaceae	Lawsonia	Lawsonia intracellularis	Lawsonia intracellularis PHE/MN1-00
gene_id_1381617	asd	Proteobacteria	Gammaproteobacteria	NA	NA	NA	Candidatus Baumannia cicadellinicola	Baumannia cicadellinicola str. Hc (Homalodisca coagulata)
gene_id_1382955	asd	Verrucomicrobia	Verrucomicrobiae	Verrucomicrobiales	Akkermansiaceae	Akkermansia	Akkermansia muciniphila	Akkermansia muciniphila ATCC BAA-835
gene_id_1383444	asd	Verrucomicrobia	Verrucomicrobiae	Verrucomicrobiales	Akkermansiaceae	Akkermansia	Akkermansia muciniphila	Akkermansia muciniphila ATCC BAA-835
gene_id_1384544	asd	Firmicutes	Bacilli	Lactobacillales	Leuconostocaceae	Leuconostoc	Leuconostoc citreum	Leuconostoc citreum KM20
gene_id_1386188	asd	Firmicutes	Clostridia	Thermoanaerobacterales	Thermoanaerobacteraceae	Thermoanaerobacter	Thermoanaerobacter pseudethanolicus	Thermoanaerobacter pseudethanolicus ATCC 33223
gene_id_1387704	asd	Firmicutes	Clostridia	Thermoanaerobacterales	Thermoanaerobacteraceae	Thermoanaerobacter	Thermoanaerobacter pseudethanolicus	Thermoanaerobacter pseudethanolicus ATCC 33223
gene_id_1388821	asd	Proteobacteria	Gammaproteobacteria	Pasteurellales	Pasteurellaceae	Actinobacillus	Actinobacillus succinogenes	Actinobacillus succinogenes 130Z
gene_id_1390153	asd	Proteobacteria	Gammaproteobacteria	Pasteurellales	Pasteurellaceae	Actinobacillus	Actinobacillus succinogenes	Actinobacillus succinogenes 130Z
gene_id_1390479	asd	Proteobacteria	Gammaproteobacteria	Pasteurellales	Pasteurellaceae	Actinobacillus	Actinobacillus succinogenes	Actinobacillus succinogenes 130Z
gene_id_1392512	asd	Proteobacteria	Gammaproteobacteria	Pseudomonadales	Moraxellaceae	Psychrobacter	Psychrobacter sp. PRwf-1	Psychrobacter sp. PRwf-1
gene_id_1392657	asd	Proteobacteria	Gammaproteobacteria	Pseudomonadales	Moraxellaceae	Psychrobacter	Psychrobacter sp. PRwf-1	Psychrobacter sp. PRwf-1
gene_id_139295	asd	Actinobacteria	Actinobacteria	Micrococcales	Dermabacteraceae	Brachybacterium	Brachybacterium faecium	Brachybacterium faecium DSM 4810
gene_id_1396372	asd	Proteobacteria	Alphaproteobacteria	Rhodospirillales	Acetobacteraceae	Acidiphilium	Acidiphilium cryptum	Acidiphilium cryptum JF-5
gene_id_1396809	asd	Proteobacteria	Alphaproteobacteria	Rhodospirillales	Acetobacteraceae	Acidiphilium	Acidiphilium cryptum	Acidiphilium cryptum JF-5
gene_id_1398100	asd	Proteobacteria	Deltaproteobacteria	Desulfuromonadales	Desulfuromonadaceae	Pelobacter	Pelobacter propionicus	Pelobacter propionicus DSM 2379
gene_id_1398101	asd	Proteobacteria	Deltaproteobacteria	Desulfuromonadales	Desulfuromonadaceae	Pelobacter	Pelobacter propionicus	Pelobacter propionicus DSM 2379
gene_id_1398102	asd	Proteobacteria	Deltaproteobacteria	Desulfuromonadales	Desulfuromonadaceae	Pelobacter	Pelobacter propionicus	Pelobacter propionicus DSM 2379
gene_id_1403015	asd	Proteobacteria	Betaproteobacteria	Nitrosomonadales	Nitrosomonadaceae	Nitrosomonas	Nitrosomonas eutropha	Nitrosomonas eutropha C91
gene_id_1403016	asd	Proteobacteria	Betaproteobacteria	Nitrosomonadales	Nitrosomonadaceae	Nitrosomonas	Nitrosomonas eutropha	Nitrosomonas eutropha C91
gene_id_1407750	asd	Proteobacteria	Gammaproteobacteria	Alteromonadales	Pseudoalteromonadaceae	Pseudoalteromonas	Pseudoalteromonas atlantica	Pseudoalteromonas atlantica T6c
gene_id_1407843	asd	Proteobacteria	Gammaproteobacteria	Alteromonadales	Pseudoalteromonadaceae	Pseudoalteromonas	Pseudoalteromonas atlantica	Pseudoalteromonas atlantica T6c
gene_id_1411238	asd	Proteobacteria	Gammaproteobacteria	Oceanospirillales	Hahellaceae	Hahella	Hahella chejuensis	Hahella chejuensis KCTC 2396
gene_id_1411239	asd	Proteobacteria	Gammaproteobacteria	Oceanospirillales	Hahellaceae	Hahella	Hahella chejuensis	Hahella chejuensis KCTC 2396
gene_id_1417578	asd	Proteobacteria	Alphaproteobacteria	Rhodospirillales	Rhodospirillaceae	Magnetospirillum	Magnetospirillum magneticum	Magnetospirillum magneticum AMB-1
gene_id_141782	asd	Actinobacteria	Coriobacteriia	Eggerthellales	Eggerthellaceae	Cryptobacterium	Cryptobacterium curtum	Cryptobacterium curtum DSM 15641
gene_id_141810	asd	Actinobacteria	Coriobacteriia	Eggerthellales	Eggerthellaceae	Cryptobacterium	Cryptobacterium curtum	Cryptobacterium curtum DSM 15641
gene_id_1421177	asd	Proteobacteria	Alphaproteobacteria	Rhodospirillales	Rhodospirillaceae	Magnetospirillum	Magnetospirillum magneticum	Magnetospirillum magneticum AMB-1
gene_id_1421984	asd	Chlorobi	Chlorobia	Chlorobiales	Chlorobiaceae	Chlorobium	Chlorobium chlorochromatii	Chlorobium chlorochromatii CaD3
gene_id_1429365	asd	Chlorobi	Chlorobia	Chlorobiales	Chlorobiaceae	Chlorobium	Chlorobium chlorochromatii	Chlorobium chlorochromatii CaD3
gene_id_142983	asd	Actinobacteria	Actinobacteria	Micrococcales	Dermacoccaceae	Kytococcus	Kytococcus sedentarius	Kytococcus sedentarius DSM 20547
gene_id_1430699	asd	Firmicutes	Bacilli	Bacillales	Staphylococcaceae	Staphylococcus	Staphylococcus saprophyticus	Staphylococcus saprophyticus subsp. saprophyticus ATCC 15305
gene_id_1431230	asd	Firmicutes	Bacilli	Bacillales	Staphylococcaceae	Staphylococcus	Staphylococcus saprophyticus	Staphylococcus saprophyticus subsp. saprophyticus ATCC 15305
gene_id_1436036	asd	Firmicutes	Bacilli	Bacillales	Bacillaceae	Oceanobacillus	Oceanobacillus iheyensis	Oceanobacillus iheyensis HTE831
gene_id_1437045	asd	Firmicutes	Bacilli	Bacillales	Bacillaceae	Oceanobacillus	Oceanobacillus iheyensis	Oceanobacillus iheyensis HTE831
gene_id_1439652	asd	Firmicutes	Bacilli	Lactobacillales	Streptococcaceae	Lactococcus	Lactococcus lactis	Lactococcus lactis subsp. lactis Il1403
gene_id_1443604	asd	Proteobacteria	Alphaproteobacteria	Rhizobiales	Rhizobiaceae	Sinorhizobium	Sinorhizobium fredii	Sinorhizobium fredii NGR234
gene_id_1443607	asd	Proteobacteria	Alphaproteobacteria	Rhizobiales	Rhizobiaceae	Sinorhizobium	Sinorhizobium fredii	Sinorhizobium fredii NGR234
gene_id_144645	asd	Actinobacteria	Actinobacteria	Micrococcales	Dermacoccaceae	Kytococcus	Kytococcus sedentarius	Kytococcus sedentarius DSM 20547
gene_id_1447296	asd	Acidobacteria	Acidobacteriia	Acidobacteriales	Acidobacteriaceae	Acidobacterium	Acidobacterium capsulatum	Acidobacterium capsulatum ATCC 51196
gene_id_1447728	asd	Acidobacteria	Acidobacteriia	Acidobacteriales	Acidobacteriaceae	Acidobacterium	Acidobacterium capsulatum	Acidobacterium capsulatum ATCC 51196
gene_id_1449625	asd	Acidobacteria	Acidobacteriia	Acidobacteriales	Acidobacteriaceae	Acidobacterium	Acidobacterium capsulatum	Acidobacterium capsulatum ATCC 51196
gene_id_1452362	asd	Proteobacteria	Acidithiobacillia	Acidithiobacillales	Acidithiobacillaceae	Acidithiobacillus	Acidithiobacillus ferrooxidans	Acidithiobacillus ferrooxidans ATCC 23270
gene_id_1452363	asd	Proteobacteria	Acidithiobacillia	Acidithiobacillales	Acidithiobacillaceae	Acidithiobacillus	Acidithiobacillus ferrooxidans	Acidithiobacillus ferrooxidans ATCC 23270
gene_id_1454481	asd	Dictyoglomi	Dictyoglomia	Dictyoglomales	Dictyoglomaceae	Dictyoglomus	Dictyoglomus thermophilum	Dictyoglomus thermophilum H-6-12
gene_id_1454654	asd	Dictyoglomi	Dictyoglomia	Dictyoglomales	Dictyoglomaceae	Dictyoglomus	Dictyoglomus thermophilum	Dictyoglomus thermophilum H-6-12
gene_id_1455475	asd	Nitrospirae	Nitrospira	Nitrospirales	Nitrospiraceae	Thermodesulfovibrio	Thermodesulfovibrio yellowstonii	Thermodesulfovibrio yellowstonii DSM 11347
gene_id_1457422	asd	Firmicutes	Clostridia	Thermoanaerobacterales	Thermodesulfobiaceae	Coprothermobacter	Coprothermobacter proteolyticus	Coprothermobacter proteolyticus DSM 5265
gene_id_1461054	asd	Chlorobi	Chlorobia	Chlorobiales	Chlorobiaceae	Pelodictyon	Pelodictyon phaeoclathratiforme	Pelodictyon phaeoclathratiforme BU-1
gene_id_1461437	asd	Chlorobi	Chlorobia	Chlorobiales	Chlorobiaceae	Pelodictyon	Pelodictyon phaeoclathratiforme	Pelodictyon phaeoclathratiforme BU-1
gene_id_1462535	asd	Chlorobi	Chlorobia	Chlorobiales	Chlorobiaceae	Prosthecochloris	Prosthecochloris aestuarii	Prosthecochloris aestuarii DSM 271
gene_id_14633	asd	Firmicutes	Bacilli	Bacillales	Bacillaceae	Bacillus	Bacillus halodurans	Bacillus halodurans C-125
gene_id_1463741	asd	Chlorobi	Chlorobia	Chlorobiales	Chlorobiaceae	Prosthecochloris	Prosthecochloris aestuarii	Prosthecochloris aestuarii DSM 271
gene_id_146387	asd	Proteobacteria	Gammaproteobacteria	Oceanospirillales	Alcanivoracaceae	Kangiella	Kangiella koreensis	Kangiella koreensis DSM 16069
gene_id_1465848	asd	Chlorobi	Chlorobia	Chlorobiales	Chlorobiaceae	Chlorobium	Chlorobium phaeobacteroides	Chlorobium phaeobacteroides BS1
gene_id_1466314	asd	Chlorobi	Chlorobia	Chlorobiales	Chlorobiaceae	Chlorobium	Chlorobium phaeobacteroides	Chlorobium phaeobacteroides BS1
gene_id_1467414	asd	Chlorobi	Chlorobia	Chlorobiales	Chlorobiaceae	Chlorobium	Chlorobium limicola	Chlorobium limicola DSM 245
gene_id_1468831	asd	Chlorobi	Chlorobia	Chlorobiales	Chlorobiaceae	Chlorobium	Chlorobium limicola	Chlorobium limicola DSM 245
gene_id_146884	asd	Proteobacteria	Gammaproteobacteria	Oceanospirillales	Alcanivoracaceae	Kangiella	Kangiella koreensis	Kangiella koreensis DSM 16069
gene_id_1469707	asd	Firmicutes	Bacilli	Bacillales	NA	Exiguobacterium	Exiguobacterium sibiricum	Exiguobacterium sibiricum 255-15
gene_id_1472649	asd	Chloroflexi	Chloroflexia	Chloroflexales	Chloroflexaceae	Chloroflexus	Chloroflexus aurantiacus	Chloroflexus aurantiacus J-10-fl
gene_id_1472831	asd	Chloroflexi	Chloroflexia	Chloroflexales	Chloroflexaceae	Chloroflexus	Chloroflexus aurantiacus	Chloroflexus aurantiacus J-10-fl
gene_id_1481072	asd	Chloroflexi	Chloroflexia	Herpetosiphonales	Herpetosiphonaceae	Herpetosiphon	Herpetosiphon aurantiacus	Herpetosiphon aurantiacus DSM 785
gene_id_1481322	asd	Chloroflexi	Chloroflexia	Herpetosiphonales	Herpetosiphonaceae	Herpetosiphon	Herpetosiphon aurantiacus	Herpetosiphon aurantiacus DSM 785
gene_id_1483363	asd	Cyanobacteria	NA	Chroococcales	NA	Acaryochloris	Acaryochloris marina	Acaryochloris marina MBIC11017
gene_id_1485663	asd	Cyanobacteria	NA	Chroococcales	NA	Acaryochloris	Acaryochloris marina	Acaryochloris marina MBIC11017
gene_id_1488711	asd	Proteobacteria	Alphaproteobacteria	Rickettsiales	Rickettsiaceae	Rickettsia	Rickettsia akari	Rickettsia akari str. Hartford
gene_id_1490256	asd	Proteobacteria	Alphaproteobacteria	Rickettsiales	Rickettsiaceae	Rickettsia	Rickettsia canadensis	Rickettsia canadensis str. McKiel
gene_id_1495873	asd	Firmicutes	Clostridia	Clostridiales	Clostridiaceae	Alkaliphilus	Alkaliphilus metalliredigens	Alkaliphilus metalliredigens QYMF
gene_id_149606	asd	Actinobacteria	Coriobacteriia	Eggerthellales	Eggerthellaceae	Slackia	Slackia heliotrinireducens	Slackia heliotrinireducens DSM 20476
gene_id_1496135	asd	Firmicutes	Clostridia	Clostridiales	Clostridiaceae	Alkaliphilus	Alkaliphilus metalliredigens	Alkaliphilus metalliredigens QYMF
gene_id_1497565	asd	Cyanobacteria	NA	Chroococcales	NA	Synechococcus	Synechococcus sp. RCC307	Synechococcus sp. RCC307
gene_id_1498451	asd	Cyanobacteria	NA	Chroococcales	NA	Synechococcus	Synechococcus sp. RCC307	Synechococcus sp. RCC307
gene_id_1500993	asd	Proteobacteria	Betaproteobacteria	Burkholderiales	Burkholderiaceae	Polynucleobacter	Polynucleobacter asymbioticus	Polynucleobacter asymbioticus QLW-P1DMWA-1
gene_id_1500994	asd	Proteobacteria	Betaproteobacteria	Burkholderiales	Burkholderiaceae	Polynucleobacter	Polynucleobacter asymbioticus	Polynucleobacter asymbioticus QLW-P1DMWA-1
gene_id_1502689	asd	Chlorobi	Chlorobia	Chlorobiales	Chlorobiaceae	Chlorobium	Chlorobium phaeovibrioides	Chlorobium phaeovibrioides DSM 265
gene_id_1503534	asd	Chlorobi	Chlorobia	Chlorobiales	Chlorobiaceae	Chlorobium	Chlorobium phaeovibrioides	Chlorobium phaeovibrioides DSM 265
gene_id_1507650	asd	Proteobacteria	Gammaproteobacteria	Alteromonadales	Shewanellaceae	Shewanella	Shewanella loihica	Shewanella loihica PV-4
gene_id_1508834	asd	Proteobacteria	Gammaproteobacteria	Alteromonadales	Shewanellaceae	Shewanella	Shewanella loihica	Shewanella loihica PV-4
gene_id_1512446	asd	Actinobacteria	Actinobacteria	Micrococcales	Micrococcaceae	Paenarthrobacter	Paenarthrobacter aurescens	Paenarthrobacter aurescens TC1
gene_id_1519731	asd	Actinobacteria	Actinobacteria	Corynebacteriales	Mycobacteriaceae	Mycobacterium	Mycobacterium smegmatis	Mycobacterium smegmatis str. MC2 155
gene_id_1523342	asd	Proteobacteria	Deltaproteobacteria	Syntrophobacterales	Syntrophobacteraceae	Syntrophobacter	Syntrophobacter fumaroxidans	Syntrophobacter fumaroxidans MPOB
gene_id_1523381	asd	Proteobacteria	Deltaproteobacteria	Syntrophobacterales	Syntrophobacteraceae	Syntrophobacter	Syntrophobacter fumaroxidans	Syntrophobacter fumaroxidans MPOB
gene_id_15274	asd	Firmicutes	Bacilli	Bacillales	Bacillaceae	Bacillus	Bacillus halodurans	Bacillus halodurans C-125
gene_id_1527485	asd	Actinobacteria	Actinobacteria	Micrococcales	Micrococcaceae	Arthrobacter	Arthrobacter sp. FB24	Arthrobacter sp. FB24
gene_id_152868	asd	Bacteroidetes	Flavobacteriia	Flavobacteriales	Flavobacteriaceae	Capnocytophaga	Capnocytophaga ochracea	Capnocytophaga ochracea DSM 7271
gene_id_1532799	asd	Acidobacteria	Solibacteres	Solibacterales	Solibacteraceae	Candidatus Solibacter	Candidatus Solibacter usitatus	Candidatus Solibacter usitatus Ellin6076
gene_id_153530	asd	Cyanobacteria	NA	Chroococcales	NA	Cyanothece	Cyanothece sp. PCC 8802	Cyanothece sp. PCC 8802
gene_id_1535787	asd	Acidobacteria	Solibacteres	Solibacterales	Solibacteraceae	Candidatus Solibacter	Candidatus Solibacter usitatus	Candidatus Solibacter usitatus Ellin6076
gene_id_1536916	asd	Firmicutes	Bacilli	Lactobacillales	Lactobacillaceae	Pediococcus	Pediococcus pentosaceus	Pediococcus pentosaceus ATCC 25745
gene_id_1539032	asd	Proteobacteria	Alphaproteobacteria	Rhizobiales	Bradyrhizobiaceae	Rhodopseudomonas	Rhodopseudomonas palustris	Rhodopseudomonas palustris BisA53
gene_id_1539036	asd	Proteobacteria	Alphaproteobacteria	Rhizobiales	Bradyrhizobiaceae	Rhodopseudomonas	Rhodopseudomonas palustris	Rhodopseudomonas palustris BisA53
gene_id_1544922	asd	Firmicutes	Clostridia	Clostridiales	Syntrophomonadaceae	Syntrophomonas	Syntrophomonas wolfei	Syntrophomonas wolfei subsp. wolfei str. Goettingen G311
gene_id_1545834	asd	Firmicutes	Clostridia	Clostridiales	Syntrophomonadaceae	Syntrophomonas	Syntrophomonas wolfei	Syntrophomonas wolfei subsp. wolfei str. Goettingen G311
gene_id_1546548	asd	Bacteroidetes	Cytophagia	Cytophagales	Cytophagaceae	Cytophaga	Cytophaga hutchinsonii	Cytophaga hutchinsonii ATCC 33406
gene_id_1550056	asd	Bacteroidetes	Cytophagia	Cytophagales	Cytophagaceae	Cytophaga	Cytophaga hutchinsonii	Cytophaga hutchinsonii ATCC 33406
gene_id_1551776	asd	Actinobacteria	Rubrobacteria	Rubrobacterales	Rubrobacteraceae	Rubrobacter	Rubrobacter xylanophilus	Rubrobacter xylanophilus DSM 9941
gene_id_1553834	asd	Actinobacteria	Rubrobacteria	Rubrobacterales	Rubrobacteraceae	Rubrobacter	Rubrobacter xylanophilus	Rubrobacter xylanophilus DSM 9941
gene_id_1555027	asd	Proteobacteria	Alphaproteobacteria	Sphingomonadales	Sphingomonadaceae	Sphingopyxis	Sphingopyxis alaskensis	Sphingopyxis alaskensis RB2256
gene_id_1556704	asd	Proteobacteria	Alphaproteobacteria	Sphingomonadales	Sphingomonadaceae	Sphingopyxis	Sphingopyxis alaskensis	Sphingopyxis alaskensis RB2256
gene_id_1558788	asd	Proteobacteria	Gammaproteobacteria	Pseudomonadales	Moraxellaceae	Psychrobacter	Psychrobacter cryohalolentis	Psychrobacter cryohalolentis K5
gene_id_1558923	asd	Proteobacteria	Gammaproteobacteria	Pseudomonadales	Moraxellaceae	Psychrobacter	Psychrobacter cryohalolentis	Psychrobacter cryohalolentis K5
gene_id_1562170	asd	Proteobacteria	Gammaproteobacteria	Oceanospirillales	Halomonadaceae	Chromohalobacter	Chromohalobacter salexigens	Chromohalobacter salexigens DSM 3043
gene_id_1562171	asd	Proteobacteria	Gammaproteobacteria	Oceanospirillales	Halomonadaceae	Chromohalobacter	Chromohalobacter salexigens	Chromohalobacter salexigens DSM 3043
gene_id_156264	asd	Cyanobacteria	NA	Chroococcales	NA	Cyanothece	Cyanothece sp. PCC 8802	Cyanothece sp. PCC 8802
gene_id_1565832	asd	Proteobacteria	Betaproteobacteria	Methylophilales	Methylophilaceae	Methylobacillus	Methylobacillus flagellatus	Methylobacillus flagellatus KT
gene_id_1565833	asd	Proteobacteria	Betaproteobacteria	Methylophilales	Methylophilaceae	Methylobacillus	Methylobacillus flagellatus	Methylobacillus flagellatus KT
gene_id_1567019	asd	Proteobacteria	Alphaproteobacteria	Rhodobacterales	Rhodobacteraceae	Jannaschia	Jannaschia sp. CCS1	Jannaschia sp. CCS1
gene_id_1567033	asd	Proteobacteria	Alphaproteobacteria	Rhodobacterales	Rhodobacteraceae	Jannaschia	Jannaschia sp. CCS1	Jannaschia sp. CCS1
gene_id_1571615	asd	Proteobacteria	Alphaproteobacteria	Rhizobiales	Bradyrhizobiaceae	Rhodopseudomonas	Rhodopseudomonas palustris	Rhodopseudomonas palustris HaA2
gene_id_1571619	asd	Proteobacteria	Alphaproteobacteria	Rhizobiales	Bradyrhizobiaceae	Rhodopseudomonas	Rhodopseudomonas palustris	Rhodopseudomonas palustris HaA2
gene_id_1577554	asd	Cyanobacteria	NA	Chroococcales	NA	Synechococcus	Synechococcus sp. JA-2-3B'a(2-13)	Synechococcus sp. JA-2-3B'a(2-13)
gene_id_1577612	asd	Cyanobacteria	NA	Chroococcales	NA	Synechococcus	Synechococcus sp. JA-2-3B'a(2-13)	Synechococcus sp. JA-2-3B'a(2-13)
gene_id_1580444	asd	Cyanobacteria	NA	Chroococcales	NA	Synechococcus	Synechococcus sp. JA-3-3Ab	Synechococcus sp. JA-3-3Ab
gene_id_1580503	asd	Cyanobacteria	NA	Chroococcales	NA	Synechococcus	Synechococcus sp. JA-3-3Ab	Synechococcus sp. JA-3-3Ab
gene_id_1583330	asd	Bacteroidetes	NA	Bacteroidetes Order II. Incertae sedis	Rhodothermaceae	Salinibacter	Salinibacter ruber	Salinibacter ruber DSM 13855
gene_id_1583644	asd	Bacteroidetes	NA	Bacteroidetes Order II. Incertae sedis	Rhodothermaceae	Salinibacter	Salinibacter ruber	Salinibacter ruber DSM 13855
gene_id_1585010	asd	Proteobacteria	Epsilonproteobacteria	Campylobacterales	Helicobacteraceae	Sulfurimonas	Sulfurimonas denitrificans	Sulfurimonas denitrificans DSM 1251
gene_id_1585489	asd	Proteobacteria	Epsilonproteobacteria	Campylobacterales	Helicobacteraceae	Sulfurimonas	Sulfurimonas denitrificans	Sulfurimonas denitrificans DSM 1251
gene_id_1587341	asd	Proteobacteria	Gammaproteobacteria	Thiotrichales	Piscirickettsiaceae	Thiomicrospira	Thiomicrospira crunogena	Thiomicrospira crunogena XCL-2
gene_id_1587344	asd	Proteobacteria	Gammaproteobacteria	Thiotrichales	Piscirickettsiaceae	Thiomicrospira	Thiomicrospira crunogena	Thiomicrospira crunogena XCL-2
gene_id_1589400	asd	Proteobacteria	Deltaproteobacteria	Desulfuromonadales	Geobacteraceae	Geobacter	Geobacter metallireducens	Geobacter metallireducens GS-15
gene_id_1589401	asd	Proteobacteria	Deltaproteobacteria	Desulfuromonadales	Geobacteraceae	Geobacter	Geobacter metallireducens	Geobacter metallireducens GS-15
gene_id_1589402	asd	Proteobacteria	Deltaproteobacteria	Desulfuromonadales	Geobacteraceae	Geobacter	Geobacter metallireducens	Geobacter metallireducens GS-15
gene_id_1594536	asd	Proteobacteria	Betaproteobacteria	Burkholderiales	Burkholderiaceae	Burkholderia	Burkholderia lata	Burkholderia lata
gene_id_1594538	asd	Proteobacteria	Betaproteobacteria	Burkholderiales	Burkholderiaceae	Burkholderia	Burkholderia lata	Burkholderia lata
gene_id_1597333	asd	Firmicutes	Clostridia	Thermoanaerobacterales	Thermoanaerobacteraceae	Carboxydothermus	Carboxydothermus hydrogenoformans	Carboxydothermus hydrogenoformans Z-2901
gene_id_1597943	asd	Firmicutes	Clostridia	Thermoanaerobacterales	Thermoanaerobacteraceae	Carboxydothermus	Carboxydothermus hydrogenoformans	Carboxydothermus hydrogenoformans Z-2901
gene_id_1601331	asd	Proteobacteria	Deltaproteobacteria	Desulfuromonadales	Desulfuromonadaceae	Pelobacter	Pelobacter carbinolicus	Pelobacter carbinolicus DSM 2380
gene_id_1601332	asd	Proteobacteria	Deltaproteobacteria	Desulfuromonadales	Desulfuromonadaceae	Pelobacter	Pelobacter carbinolicus	Pelobacter carbinolicus DSM 2380
gene_id_1606494	asd	Cyanobacteria	NA	Nostocales	Nostocaceae	Anabaena	Anabaena variabilis	Anabaena variabilis ATCC 29413
gene_id_1607123	asd	Cyanobacteria	NA	Nostocales	Nostocaceae	Anabaena	Anabaena variabilis	Anabaena variabilis ATCC 29413
gene_id_1610920	asd	Proteobacteria	Betaproteobacteria	Hydrogenophilales	Hydrogenophilaceae	Thiobacillus	Thiobacillus denitrificans	Thiobacillus denitrificans ATCC 25259
gene_id_1610921	asd	Proteobacteria	Betaproteobacteria	Hydrogenophilales	Hydrogenophilaceae	Thiobacillus	Thiobacillus denitrificans	Thiobacillus denitrificans ATCC 25259
gene_id_161190	asd	Actinobacteria	Actinobacteria	Pseudonocardiales	Pseudonocardiaceae	Saccharomonospora	Saccharomonospora viridis	Saccharomonospora viridis DSM 43017
gene_id_1612765	asd	Proteobacteria	Alphaproteobacteria	Rickettsiales	Anaplasmataceae	Ehrlichia	Ehrlichia canis	Ehrlichia canis str. Jake
gene_id_1615298	asd	Actinobacteria	Actinobacteria	Streptosporangiales	Nocardiopsaceae	Thermobifida	Thermobifida fusca	Thermobifida fusca YX
gene_id_161633	asd	Actinobacteria	Acidimicrobiia	Acidimicrobiales	Acidimicrobiaceae	Acidimicrobium	Acidimicrobium ferrooxidans	Acidimicrobium ferrooxidans DSM 10331
gene_id_1619859	asd	Proteobacteria	Gammaproteobacteria	Pseudomonadales	Moraxellaceae	Psychrobacter	Psychrobacter arcticus	Psychrobacter arcticus 273-4
gene_id_1619975	asd	Proteobacteria	Gammaproteobacteria	Pseudomonadales	Moraxellaceae	Psychrobacter	Psychrobacter arcticus	Psychrobacter arcticus 273-4
gene_id_1622068	asd	Firmicutes	Bacilli	Bacillales	Staphylococcaceae	Staphylococcus	Staphylococcus haemolyticus	Staphylococcus haemolyticus JCSC1435
gene_id_1625304	asd	Proteobacteria	Alphaproteobacteria	Rickettsiales	Rickettsiaceae	Rickettsia	Rickettsia felis	Rickettsia felis URRWXCal2
gene_id_1626751	asd	Proteobacteria	Alphaproteobacteria	Rickettsiales	Anaplasmataceae	Wolbachia	Wolbachia endosymbiont of Brugia malayi	Wolbachia endosymbiont strain TRS of Brugia malayi
gene_id_1628535	asd	Chloroflexi	Dehalococcoidia	Dehalococcoidales	Dehalococcoidaceae	Dehalococcoides	Dehalococcoides mccartyi	Dehalococcoides mccartyi 195
gene_id_1628672	asd	Chloroflexi	Dehalococcoidia	Dehalococcoidales	Dehalococcoidaceae	Dehalococcoides	Dehalococcoides mccartyi	Dehalococcoides mccartyi 195
gene_id_1631592	asd	Cyanobacteria	NA	Chroococcales	NA	Synechococcus	Synechococcus elongatus	Synechococcus elongatus PCC 6301
gene_id_1631841	asd	Cyanobacteria	NA	Chroococcales	NA	Synechococcus	Synechococcus elongatus	Synechococcus elongatus PCC 6301
gene_id_1632900	asd	Proteobacteria	Gammaproteobacteria	Alteromonadales	Idiomarinaceae	Idiomarina	Idiomarina loihiensis	Idiomarina loihiensis L2TR
gene_id_1633929	asd	Proteobacteria	Gammaproteobacteria	Alteromonadales	Idiomarinaceae	Idiomarina	Idiomarina loihiensis	Idiomarina loihiensis L2TR
gene_id_1634851	asd	Actinobacteria	Actinobacteria	Corynebacteriales	Nocardiaceae	Nocardia	Nocardia farcinica	Nocardia farcinica IFM 10152
gene_id_163749	asd	Actinobacteria	Actinobacteria	Pseudonocardiales	Pseudonocardiaceae	Actinosynnema	Actinosynnema mirum	Actinosynnema mirum DSM 43827
gene_id_1640607	asd	Proteobacteria	Alphaproteobacteria	Rickettsiales	Rickettsiaceae	Rickettsia	Rickettsia typhi	Rickettsia typhi str. Wilmington
gene_id_1641497	asd	Actinobacteria	Actinobacteria	Micrococcales	Microbacteriaceae	Leifsonia	Leifsonia xyli	Leifsonia xyli subsp. xyli str. CTCB07
gene_id_1646649	asd	Proteobacteria	Alphaproteobacteria	Rhizobiales	Bartonellaceae	Bartonella	Bartonella henselae	Bartonella henselae str. Houston-1
gene_id_1648184	asd	Proteobacteria	Alphaproteobacteria	Rhizobiales	Bartonellaceae	Bartonella	Bartonella quintana	Bartonella quintana str. Toulouse
gene_id_1650032	asd	Deinococcus-Thermus	Deinococci	Thermales	Thermaceae	Thermus	Thermus thermophilus	Thermus thermophilus HB27
gene_id_1650712	asd	Deinococcus-Thermus	Deinococci	Thermales	Thermaceae	Thermus	Thermus thermophilus	Thermus thermophilus HB27
gene_id_1652076	asd	Actinobacteria	Actinobacteria	Corynebacteriales	Corynebacteriaceae	Corynebacterium	Corynebacterium diphtheriae	Corynebacterium diphtheriae NCTC 13129
gene_id_1654415	asd	Proteobacteria	Epsilonproteobacteria	Campylobacterales	Helicobacteraceae	Wolinella	Wolinella succinogenes	Wolinella succinogenes DSM 1740
gene_id_1655742	asd	Proteobacteria	Epsilonproteobacteria	Campylobacterales	Helicobacteraceae	Wolinella	Wolinella succinogenes	Wolinella succinogenes DSM 1740
gene_id_1658881	asd	Proteobacteria	Betaproteobacteria	Neisseriales	Chromobacteriaceae	Chromobacterium	Chromobacterium violaceum	Chromobacterium violaceum ATCC 12472
gene_id_1658882	asd	Proteobacteria	Betaproteobacteria	Neisseriales	Chromobacteriaceae	Chromobacterium	Chromobacterium violaceum	Chromobacterium violaceum ATCC 12472
gene_id_1658888	asd	Proteobacteria	Betaproteobacteria	Neisseriales	Chromobacteriaceae	Chromobacterium	Chromobacterium violaceum	Chromobacterium violaceum ATCC 12472
gene_id_1662547	asd	Proteobacteria	Betaproteobacteria	Burkholderiales	Alcaligenaceae	Bordetella	Bordetella parapertussis	Bordetella parapertussis 12822
gene_id_1662548	asd	Proteobacteria	Betaproteobacteria	Burkholderiales	Alcaligenaceae	Bordetella	Bordetella parapertussis	Bordetella parapertussis 12822
gene_id_1666626	asd	Proteobacteria	Betaproteobacteria	Burkholderiales	Alcaligenaceae	Bordetella	Bordetella pertussis	Bordetella pertussis Tohama I
gene_id_1666627	asd	Proteobacteria	Betaproteobacteria	Burkholderiales	Alcaligenaceae	Bordetella	Bordetella pertussis	Bordetella pertussis Tohama I
gene_id_1671344	asd	Firmicutes	Clostridia	Thermoanaerobacterales	Thermoanaerobacteraceae	Caldanaerobacter	Caldanaerobacter subterraneus	Caldanaerobacter subterraneus subsp. tengcongensis MB4
gene_id_1672136	asd	Firmicutes	Clostridia	Thermoanaerobacterales	Thermoanaerobacteraceae	Caldanaerobacter	Caldanaerobacter subterraneus	Caldanaerobacter subterraneus subsp. tengcongensis MB4
gene_id_1677232	asd	Firmicutes	Bacilli	Bacillales	Listeriaceae	Listeria	Listeria innocua	Listeria innocua Clip11262
gene_id_1677862	asd	Firmicutes	Bacilli	Bacillales	Listeriaceae	Listeria	Listeria innocua	Listeria innocua Clip11262
gene_id_1681316	asd	Chlamydiae	Chlamydiia	Chlamydiales	Chlamydiaceae	Chlamydia	Chlamydia muridarum	Chlamydia muridarum str. Nigg
gene_id_1682032	asd	Proteobacteria	Deltaproteobacteria	Desulfobacterales	Desulfobacteraceae	Desulfobacterium	Desulfobacterium autotrophicum	Desulfobacterium autotrophicum HRM2
gene_id_1684490	asd	Proteobacteria	Deltaproteobacteria	Desulfobacterales	Desulfobacteraceae	Desulfobacterium	Desulfobacterium autotrophicum	Desulfobacterium autotrophicum HRM2
gene_id_1691783	asd	Actinobacteria	Actinobacteria	Corynebacteriales	Mycobacteriaceae	Mycobacterium	Mycobacterium marinum	Mycobacterium marinum M
gene_id_1692468	asd	Thermotogae	Thermotogae	Thermotogales	Thermotogaceae	Thermotoga	Thermotoga sp. RQ2	Thermotoga sp. RQ2
gene_id_1693519	asd	Thermotogae	Thermotogae	Thermotogales	Thermotogaceae	Thermotoga	Thermotoga sp. RQ2	Thermotoga sp. RQ2
gene_id_1695121	asd	Proteobacteria	Betaproteobacteria	Burkholderiales	Oxalobacteraceae	Herminiimonas	Herminiimonas arsenicoxydans	Herminiimonas arsenicoxydans
gene_id_1695122	asd	Proteobacteria	Betaproteobacteria	Burkholderiales	Oxalobacteraceae	Herminiimonas	Herminiimonas arsenicoxydans	Herminiimonas arsenicoxydans
gene_id_1698086	asd	Cyanobacteria	NA	Prochlorales	Prochlorococcaceae	Prochlorococcus	Prochlorococcus marinus	Prochlorococcus marinus str. MIT 9301
gene_id_1699045	asd	Cyanobacteria	NA	Prochlorales	Prochlorococcaceae	Prochlorococcus	Prochlorococcus marinus	Prochlorococcus marinus str. MIT 9301
gene_id_1699893	asd	Cyanobacteria	NA	Prochlorales	Prochlorococcaceae	Prochlorococcus	Prochlorococcus marinus	Prochlorococcus marinus str. MIT 9515
gene_id_1700901	asd	Cyanobacteria	NA	Prochlorales	Prochlorococcaceae	Prochlorococcus	Prochlorococcus marinus	Prochlorococcus marinus str. MIT 9515
gene_id_1701783	asd	Cyanobacteria	NA	Prochlorales	Prochlorococcaceae	Prochlorococcus	Prochlorococcus marinus	Prochlorococcus marinus str. AS9601
gene_id_1702756	asd	Cyanobacteria	NA	Prochlorales	Prochlorococcaceae	Prochlorococcus	Prochlorococcus marinus	Prochlorococcus marinus str. AS9601
gene_id_1703947	asd	Proteobacteria	Betaproteobacteria	Burkholderiales	Comamonadaceae	Acidovorax	Acidovorax sp. JS42	Acidovorax sp. JS42
gene_id_1706089	asd	Proteobacteria	Betaproteobacteria	Burkholderiales	Comamonadaceae	Acidovorax	Acidovorax sp. JS42	Acidovorax sp. JS42
gene_id_1706092	asd	Proteobacteria	Betaproteobacteria	Burkholderiales	Comamonadaceae	Acidovorax	Acidovorax sp. JS42	Acidovorax sp. JS42
gene_id_172252	asd	Proteobacteria	Gammaproteobacteria	Pseudomonadales	Pseudomonadaceae	Pseudomonas	Pseudomonas savastanoi	Pseudomonas savastanoi pv. phaseolicola 1448A
gene_id_172552	asd	Proteobacteria	Gammaproteobacteria	Pseudomonadales	Pseudomonadaceae	Pseudomonas	Pseudomonas savastanoi	Pseudomonas savastanoi pv. phaseolicola 1448A
gene_id_172553	asd	Proteobacteria	Gammaproteobacteria	Pseudomonadales	Pseudomonadaceae	Pseudomonas	Pseudomonas savastanoi	Pseudomonas savastanoi pv. phaseolicola 1448A
gene_id_1728057	asd	Proteobacteria	Alphaproteobacteria	Rhizobiales	Rhizobiaceae	Rhizobium	Rhizobium leguminosarum	Rhizobium leguminosarum bv. viciae 3841
gene_id_1728065	asd	Proteobacteria	Alphaproteobacteria	Rhizobiales	Rhizobiaceae	Rhizobium	Rhizobium leguminosarum	Rhizobium leguminosarum bv. viciae 3841
gene_id_1729274	asd	Proteobacteria	Alphaproteobacteria	Rhodobacterales	Hyphomonadaceae	Hyphomonas	Hyphomonas neptunium	Hyphomonas neptunium ATCC 15444
gene_id_1729279	asd	Proteobacteria	Alphaproteobacteria	Rhodobacterales	Hyphomonadaceae	Hyphomonas	Hyphomonas neptunium	Hyphomonas neptunium ATCC 15444
gene_id_1733289	asd	Cyanobacteria	NA	Oscillatoriales	NA	Trichodesmium	Trichodesmium erythraeum	Trichodesmium erythraeum IMS101
gene_id_1737199	asd	Cyanobacteria	NA	Oscillatoriales	NA	Trichodesmium	Trichodesmium erythraeum	Trichodesmium erythraeum IMS101
gene_id_1740022	asd	Proteobacteria	Gammaproteobacteria	Cellvibrionales	Cellvibrionaceae	Saccharophagus	Saccharophagus degradans	Saccharophagus degradans 2-40
gene_id_1740023	asd	Proteobacteria	Gammaproteobacteria	Cellvibrionales	Cellvibrionaceae	Saccharophagus	Saccharophagus degradans	Saccharophagus degradans 2-40
gene_id_1743471	asd	Firmicutes	Clostridia	Clostridiales	Peptococcaceae	Desulfitobacterium	Desulfitobacterium hafniense	Desulfitobacterium hafniense Y51
gene_id_1744704	asd	Firmicutes	Clostridia	Clostridiales	Peptococcaceae	Desulfitobacterium	Desulfitobacterium hafniense	Desulfitobacterium hafniense Y51
gene_id_1747475	asd	Proteobacteria	Alphaproteobacteria	Rickettsiales	Anaplasmataceae	Ehrlichia	Ehrlichia chaffeensis	Ehrlichia chaffeensis str. Arkansas
gene_id_1748555	asd	Proteobacteria	Alphaproteobacteria	Rickettsiales	Anaplasmataceae	Neorickettsia	Neorickettsia sennetsu	Neorickettsia sennetsu str. Miyayama
gene_id_1750073	asd	Proteobacteria	Alphaproteobacteria	Rickettsiales	Anaplasmataceae	Anaplasma	Anaplasma phagocytophilum	Anaplasma phagocytophilum str. HZ
gene_id_1750332	asd	Proteobacteria	Deltaproteobacteria	Desulfovibrionales	Desulfovibrionaceae	Desulfovibrio	Desulfovibrio alaskensis	Desulfovibrio alaskensis G20
gene_id_1752989	asd	Proteobacteria	Deltaproteobacteria	Desulfovibrionales	Desulfovibrionaceae	Desulfovibrio	Desulfovibrio alaskensis	Desulfovibrio alaskensis G20
gene_id_1754339	asd	Proteobacteria	Betaproteobacteria	Rhodocyclales	Rhodocyclaceae	Dechloromonas	Dechloromonas aromatica	Dechloromonas aromatica RCB
gene_id_1754340	asd	Proteobacteria	Betaproteobacteria	Rhodocyclales	Rhodocyclaceae	Dechloromonas	Dechloromonas aromatica	Dechloromonas aromatica RCB
gene_id_1757294	asd	Proteobacteria	Betaproteobacteria	Rhodocyclales	Rhodocyclaceae	Dechloromonas	Dechloromonas aromatica	Dechloromonas aromatica RCB
gene_id_1761088	asd	Proteobacteria	Gammaproteobacteria	Alteromonadales	Colwelliaceae	Colwellia	Colwellia psychrerythraea	Colwellia psychrerythraea 34H
gene_id_1761449	asd	Proteobacteria	Gammaproteobacteria	Alteromonadales	Colwelliaceae	Colwellia	Colwellia psychrerythraea	Colwellia psychrerythraea 34H
gene_id_1763268	asd	Chlamydiae	Chlamydiia	Chlamydiales	Chlamydiaceae	Chlamydia	Chlamydia abortus	Chlamydia abortus S26/3
gene_id_1764734	asd	Proteobacteria	Epsilonproteobacteria	Campylobacterales	Campylobacteraceae	Campylobacter	Campylobacter jejuni	Campylobacter jejuni RM1221
gene_id_1765456	asd	Proteobacteria	Epsilonproteobacteria	Campylobacterales	Campylobacteraceae	Campylobacter	Campylobacter jejuni	Campylobacter jejuni RM1221
gene_id_1766760	asd	Proteobacteria	Deltaproteobacteria	Desulfobacterales	Desulfobulbaceae	Desulfotalea	Desulfotalea psychrophila	Desulfotalea psychrophila LSv54
gene_id_1768284	asd	Proteobacteria	Deltaproteobacteria	Desulfobacterales	Desulfobulbaceae	Desulfotalea	Desulfotalea psychrophila	Desulfotalea psychrophila LSv54
gene_id_1769538	asd	Proteobacteria	Alphaproteobacteria	Rickettsiales	Anaplasmataceae	Wolbachia	Wolbachia endosymbiont of Drosophila melanogaster	Wolbachia endosymbiont of Drosophila melanogaster
gene_id_1772267	asd	Cyanobacteria	NA	Prochlorales	Prochlorococcaceae	Prochlorococcus	Prochlorococcus marinus	Prochlorococcus marinus subsp. marinus str. CCMP1375
gene_id_1773206	asd	Cyanobacteria	NA	Prochlorales	Prochlorococcaceae	Prochlorococcus	Prochlorococcus marinus	Prochlorococcus marinus subsp. marinus str. CCMP1375
gene_id_1773992	asd	Proteobacteria	Betaproteobacteria	Nitrosomonadales	Nitrosomonadaceae	Nitrosomonas	Nitrosomonas europaea	Nitrosomonas europaea ATCC 19718
gene_id_1773993	asd	Proteobacteria	Betaproteobacteria	Nitrosomonadales	Nitrosomonadaceae	Nitrosomonas	Nitrosomonas europaea	Nitrosomonas europaea ATCC 19718
gene_id_177557	asd	Proteobacteria	Gammaproteobacteria	Pseudomonadales	Pseudomonadaceae	Pseudomonas	Pseudomonas syringae	Pseudomonas syringae pv. syringae B728a
gene_id_1776656	asd	Chlamydiae	Chlamydiia	Chlamydiales	Chlamydiaceae	Chlamydia	Chlamydia caviae	Chlamydophila caviae GPIC
gene_id_177875	asd	Proteobacteria	Gammaproteobacteria	Pseudomonadales	Pseudomonadaceae	Pseudomonas	Pseudomonas syringae	Pseudomonas syringae pv. syringae B728a
gene_id_177876	asd	Proteobacteria	Gammaproteobacteria	Pseudomonadales	Pseudomonadaceae	Pseudomonas	Pseudomonas syringae	Pseudomonas syringae pv. syringae B728a
gene_id_1780606	asd	Bacteroidetes	Bacteroidia	Bacteroidales	Bacteroidaceae	Bacteroides	Bacteroides thetaiotaomicron	Bacteroides thetaiotaomicron VPI-5482
gene_id_1782438	asd	Actinobacteria	Actinobacteria	Micrococcales	NA	Tropheryma	Tropheryma whipplei	Tropheryma whipplei str. Twist
gene_id_1783650	asd	Firmicutes	Bacilli	Lactobacillales	Lactobacillaceae	Lactobacillus	Lactobacillus plantarum	Lactobacillus plantarum WCFS1
gene_id_1784652	asd	Firmicutes	Bacilli	Lactobacillales	Lactobacillaceae	Lactobacillus	Lactobacillus plantarum	Lactobacillus plantarum WCFS1
gene_id_1786649	asd	Firmicutes	Bacilli	Lactobacillales	Streptococcaceae	Streptococcus	Streptococcus agalactiae	Streptococcus agalactiae NEM316
gene_id_1787767	asd	Cyanobacteria	NA	Chroococcales	NA	Thermosynechococcus	Thermosynechococcus elongatus	Thermosynechococcus elongatus BP-1
gene_id_1789259	asd	Cyanobacteria	NA	Chroococcales	NA	Thermosynechococcus	Thermosynechococcus elongatus	Thermosynechococcus elongatus BP-1
gene_id_1790563	asd	Proteobacteria	Gammaproteobacteria	Enterobacteriales	Enterobacteriaceae	Buchnera	Buchnera aphidicola	Buchnera aphidicola str. Sg (Schizaphis graminum)
gene_id_1792756	asd	Aquificae	Aquificae	Aquificales	Aquificaceae	Aquifex	Aquifex aeolicus	Aquifex aeolicus VF5
gene_id_1794016	asd	Aquificae	Aquificae	Aquificales	Aquificaceae	Aquifex	Aquifex aeolicus	Aquifex aeolicus VF5
gene_id_1796537	asd	Cyanobacteria	NA	Nostocales	Nostocaceae	Nostoc	Nostoc punctiforme	Nostoc punctiforme PCC 73102
gene_id_1798570	asd	Cyanobacteria	NA	Nostocales	Nostocaceae	Nostoc	Nostoc punctiforme	Nostoc punctiforme PCC 73102
gene_id_1803260	asd	Cyanobacteria	NA	Chroococcales	NA	Cyanothece	Cyanothece sp. ATCC 51142	Cyanothece sp. ATCC 51142
gene_id_1806422	asd	Cyanobacteria	NA	Chroococcales	NA	Cyanothece	Cyanothece sp. ATCC 51142	Cyanothece sp. ATCC 51142
gene_id_1809373	asd	Cyanobacteria	NA	Prochlorales	Prochlorococcaceae	Prochlorococcus	Prochlorococcus marinus	Prochlorococcus marinus str. MIT 9211
gene_id_1811748	asd	Proteobacteria	Deltaproteobacteria	Desulfobacterales	Desulfobacteraceae	Desulfococcus	Desulfococcus oleovorans	Desulfococcus oleovorans Hxd3
gene_id_1812912	asd	Cyanobacteria	NA	Prochlorales	Prochlorococcaceae	Prochlorococcus	Prochlorococcus marinus	Prochlorococcus marinus str. MIT 9303
gene_id_1814294	asd	Cyanobacteria	NA	Prochlorales	Prochlorococcaceae	Prochlorococcus	Prochlorococcus marinus	Prochlorococcus marinus str. MIT 9303
gene_id_181589	asd	Bacteroidetes	Chitinophagia	Chitinophagales	Chitinophagaceae	Chitinophaga	Chitinophaga pinensis	Chitinophaga pinensis DSM 2588
gene_id_1820768	asd	Actinobacteria	Actinobacteria	Corynebacteriales	Nocardiaceae	Rhodococcus	Rhodococcus jostii	Rhodococcus jostii RHA1
gene_id_1821969	asd	Actinobacteria	Actinobacteria	Corynebacteriales	Nocardiaceae	Rhodococcus	Rhodococcus jostii	Rhodococcus jostii RHA1
gene_id_1824539	asd	Cyanobacteria	NA	Prochlorales	Prochlorococcaceae	Prochlorococcus	Prochlorococcus marinus	Prochlorococcus marinus str. MIT 9312
gene_id_1825541	asd	Cyanobacteria	NA	Prochlorales	Prochlorococcaceae	Prochlorococcus	Prochlorococcus marinus	Prochlorococcus marinus str. MIT 9312
gene_id_1825670	asd	Cyanobacteria	NA	Chroococcales	NA	Synechococcus	Synechococcus sp. CC9605	Synechococcus sp. CC9605
gene_id_1827496	asd	Cyanobacteria	NA	Chroococcales	NA	Synechococcus	Synechococcus sp. CC9605	Synechococcus sp. CC9605
gene_id_183034	asd	Bacteroidetes	Chitinophagia	Chitinophagales	Chitinophagaceae	Chitinophaga	Chitinophaga pinensis	Chitinophaga pinensis DSM 2588
gene_id_1831128	asd	Proteobacteria	Betaproteobacteria	Rhodocyclales	Rhodocyclaceae	Aromatoleum	Aromatoleum aromaticum	Aromatoleum aromaticum EbN1
gene_id_1831129	asd	Proteobacteria	Betaproteobacteria	Rhodocyclales	Rhodocyclaceae	Aromatoleum	Aromatoleum aromaticum	Aromatoleum aromaticum EbN1
gene_id_1835255	asd	Proteobacteria	Deltaproteobacteria	Desulfovibrionales	Desulfovibrionaceae	Desulfovibrio	Desulfovibrio vulgaris	Desulfovibrio vulgaris str. Hildenborough
gene_id_1835315	asd	Proteobacteria	Deltaproteobacteria	Desulfovibrionales	Desulfovibrionaceae	Desulfovibrio	Desulfovibrio vulgaris	Desulfovibrio vulgaris str. Hildenborough
gene_id_1835690	asd	Cyanobacteria	NA	Chroococcales	NA	Synechococcus	Synechococcus sp. WH 8102	Synechococcus sp. WH 8102
gene_id_1836393	asd	Cyanobacteria	NA	Chroococcales	NA	Synechococcus	Synechococcus sp. WH 8102	Synechococcus sp. WH 8102
gene_id_1839031	asd	Cyanobacteria	NA	Prochlorales	Prochlorococcaceae	Prochlorococcus	Prochlorococcus marinus	Prochlorococcus marinus subsp. pastoris str. CCMP1986
gene_id_1839984	asd	Cyanobacteria	NA	Prochlorales	Prochlorococcaceae	Prochlorococcus	Prochlorococcus marinus	Prochlorococcus marinus subsp. pastoris str. CCMP1986
gene_id_1843398	asd	Firmicutes	Clostridia	Clostridiales	Clostridiaceae	Clostridium	Clostridium botulinum	Clostridium botulinum A2 str. Kyoto
gene_id_1845097	asd	Proteobacteria	Betaproteobacteria	Neisseriales	Chromobacteriaceae	Laribacter	Laribacter hongkongensis	Laribacter hongkongensis HLHK9
gene_id_1845098	asd	Proteobacteria	Betaproteobacteria	Neisseriales	Chromobacteriaceae	Laribacter	Laribacter hongkongensis	Laribacter hongkongensis HLHK9
gene_id_1845099	asd	Proteobacteria	Betaproteobacteria	Neisseriales	Chromobacteriaceae	Laribacter	Laribacter hongkongensis	Laribacter hongkongensis HLHK9
gene_id_1849206	asd	Deinococcus-Thermus	Deinococci	Deinococcales	Deinococcaceae	Deinococcus	Deinococcus deserti	Deinococcus deserti VCD115
gene_id_1849587	asd	Deinococcus-Thermus	Deinococci	Deinococcales	Deinococcaceae	Deinococcus	Deinococcus deserti	Deinococcus deserti VCD115
gene_id_1852300	asd	Spirochaetes	Spirochaetia	Brachyspirales	Brachyspiraceae	Brachyspira	Brachyspira hyodysenteriae	Brachyspira hyodysenteriae WA1
gene_id_1854149	asd	Proteobacteria	Alphaproteobacteria	Rickettsiales	Anaplasmataceae	Anaplasma	Anaplasma marginale	Anaplasma marginale str. Florida
gene_id_1854318	asd	Thermotogae	Thermotogae	Thermotogales	Thermotogaceae	Thermotoga	Thermotoga neapolitana	Thermotoga neapolitana DSM 4359
gene_id_1855158	asd	Thermotogae	Thermotogae	Thermotogales	Thermotogaceae	Thermotoga	Thermotoga neapolitana	Thermotoga neapolitana DSM 4359
gene_id_1858367	asd	Firmicutes	Bacilli	Bacillales	Bacillaceae	Bacillus	Bacillus cereus	Bacillus cereus Q1
gene_id_1859594	asd	Firmicutes	Bacilli	Bacillales	Bacillaceae	Bacillus	Bacillus cereus	Bacillus cereus Q1
gene_id_1862108	asd	Chloroflexi	Thermomicrobia	Thermomicrobiales	Thermomicrobiaceae	Thermomicrobium	Thermomicrobium roseum	Thermomicrobium roseum DSM 5159
gene_id_1863280	asd	Chloroflexi	Thermomicrobia	Thermomicrobiales	Thermomicrobiaceae	Thermomicrobium	Thermomicrobium roseum	Thermomicrobium roseum DSM 5159
gene_id_1864860	asd	Candidatus Cloacimonetes	NA	NA	NA	Candidatus Cloacimonas	Candidatus Cloacimonas acidaminovorans	Candidatus Cloacimonas acidaminovorans
gene_id_1867614	asd	Elusimicrobia	NA	NA	NA	NA	uncultured Termite group 1 bacterium	uncultured Termite group 1 bacterium phylotype Rs-D17
gene_id_1870844	asd	Chlorobi	Chlorobia	Chlorobiales	Chlorobiaceae	Pelodictyon	Pelodictyon luteolum	Chlorobium luteolum DSM 273
gene_id_1871174	asd	Chlorobi	Chlorobia	Chlorobiales	Chlorobiaceae	Pelodictyon	Pelodictyon luteolum	Chlorobium luteolum DSM 273
gene_id_1876649	asd	Proteobacteria	Betaproteobacteria	Burkholderiales	Burkholderiaceae	Burkholderia	Burkholderia mallei	Burkholderia mallei ATCC 10399
gene_id_1876651	asd	Proteobacteria	Betaproteobacteria	Burkholderiales	Burkholderiaceae	Burkholderia	Burkholderia mallei	Burkholderia mallei ATCC 10399
gene_id_1884706	asd	Proteobacteria	Betaproteobacteria	Burkholderiales	Burkholderiaceae	Burkholderia	Burkholderia pseudomallei	Burkholderia pseudomallei S13
gene_id_1884708	asd	Proteobacteria	Betaproteobacteria	Burkholderiales	Burkholderiaceae	Burkholderia	Burkholderia pseudomallei	Burkholderia pseudomallei S13
gene_id_1885019	asd	Proteobacteria	Gammaproteobacteria	Vibrionales	Vibrionaceae	Vibrio	Vibrio antiquarius	Vibrio antiquarius
gene_id_1886073	asd	Proteobacteria	Gammaproteobacteria	Vibrionales	Vibrionaceae	Vibrio	Vibrio antiquarius	Vibrio antiquarius
gene_id_1887049	asd	Proteobacteria	Gammaproteobacteria	Vibrionales	Vibrionaceae	Vibrio	Vibrio antiquarius	Vibrio antiquarius
gene_id_1893266	asd	Proteobacteria	Gammaproteobacteria	Pseudomonadales	Pseudomonadaceae	Pseudomonas	Pseudomonas aeruginosa	Pseudomonas aeruginosa 2192
gene_id_1893267	asd	Proteobacteria	Gammaproteobacteria	Pseudomonadales	Pseudomonadaceae	Pseudomonas	Pseudomonas aeruginosa	Pseudomonas aeruginosa 2192
gene_id_1893268	asd	Proteobacteria	Gammaproteobacteria	Pseudomonadales	Pseudomonadaceae	Pseudomonas	Pseudomonas aeruginosa	Pseudomonas aeruginosa 2192
gene_id_1898684	asd	Proteobacteria	Betaproteobacteria	Burkholderiales	Burkholderiaceae	Burkholderia	Burkholderia dolosa	Burkholderia dolosa AU0158
gene_id_1898686	asd	Proteobacteria	Betaproteobacteria	Burkholderiales	Burkholderiaceae	Burkholderia	Burkholderia dolosa	Burkholderia dolosa AU0158
gene_id_1904647	asd	Bacteroidetes	Flavobacteriia	Flavobacteriales	Flavobacteriaceae	Polaribacter	Polaribacter sp. MED152	Polaribacter sp. MED152
gene_id_1904686	asd	Bacteroidetes	Flavobacteriia	Flavobacteriales	Flavobacteriaceae	Polaribacter	Polaribacter sp. MED152	Polaribacter sp. MED152
gene_id_1905337	asd	Actinobacteria	Actinobacteria	Corynebacteriales	Mycobacteriaceae	Mycobacterium	Mycobacterium tuberculosis	Mycobacterium tuberculosis str. Haarlem
gene_id_190820	asd	Proteobacteria	Alphaproteobacteria	Rhodobacterales	Rhodobacteraceae	Rhodobacter	Rhodobacter sphaeroides	Rhodobacter sphaeroides 2.4.1
gene_id_1910688	asd	Actinobacteria	Actinobacteria	Streptomycetales	Streptomycetaceae	Streptomyces	Streptomyces sp. Mg1	Streptomyces sp. Mg1
gene_id_1913412	asd	Actinobacteria	Actinobacteria	Streptomycetales	Streptomycetaceae	Streptomyces	Streptomyces sp. Mg1	Streptomyces sp. Mg1
gene_id_191346	asd	Proteobacteria	Alphaproteobacteria	Rhodobacterales	Rhodobacteraceae	Rhodobacter	Rhodobacter sphaeroides	Rhodobacter sphaeroides 2.4.1
gene_id_1919675	asd	Firmicutes	Clostridia	Clostridiales	NA	NA	Clostridiales bacterium 1_7_47FAA	Clostridiales bacterium 1_7_47FAA
gene_id_1921465	asd	Firmicutes	Clostridia	Clostridiales	NA	NA	Clostridiales bacterium 1_7_47FAA	Clostridiales bacterium 1_7_47FAA
gene_id_192214	asd	Proteobacteria	Gammaproteobacteria	Vibrionales	Vibrionaceae	Vibrio	Vibrio cholerae	Vibrio cholerae MJ-1236
gene_id_1923014	asd	Proteobacteria	Epsilonproteobacteria	Campylobacterales	Helicobacteraceae	Helicobacter	Helicobacter pullorum	Helicobacter pullorum MIT 98-5489
gene_id_1923282	asd	Proteobacteria	Epsilonproteobacteria	Campylobacterales	Helicobacteraceae	Helicobacter	Helicobacter pullorum	Helicobacter pullorum MIT 98-5489
gene_id_1924752	asd	Cyanobacteria	NA	Oscillatoriales	NA	Coleofasciculus	Coleofasciculus chthonoplastes	Coleofasciculus chthonoplastes PCC 7420
gene_id_192608	asd	Proteobacteria	Gammaproteobacteria	Vibrionales	Vibrionaceae	Vibrio	Vibrio cholerae	Vibrio cholerae MJ-1236
gene_id_192609	asd	Proteobacteria	Gammaproteobacteria	Vibrionales	Vibrionaceae	Vibrio	Vibrio cholerae	Vibrio cholerae MJ-1236
gene_id_192676	asd	Proteobacteria	Gammaproteobacteria	Vibrionales	Vibrionaceae	Vibrio	Vibrio cholerae	Vibrio cholerae MJ-1236
gene_id_1930261	asd	Cyanobacteria	NA	Oscillatoriales	NA	Coleofasciculus	Coleofasciculus chthonoplastes	Coleofasciculus chthonoplastes PCC 7420
gene_id_1931005	asd	Proteobacteria	Alphaproteobacteria	Caulobacterales	Caulobacteraceae	Brevundimonas	Brevundimonas sp. BAL3	Brevundimonas sp. BAL3
gene_id_1931154	asd	Proteobacteria	Alphaproteobacteria	Caulobacterales	Caulobacteraceae	Brevundimonas	Brevundimonas sp. BAL3	Brevundimonas sp. BAL3
gene_id_1934692	asd	Cyanobacteria	NA	Chroococcales	NA	Synechococcus	Synechococcus sp. PCC 7335	Synechococcus sp. PCC 7335
gene_id_1937062	asd	Cyanobacteria	NA	Chroococcales	NA	Synechococcus	Synechococcus sp. PCC 7335	Synechococcus sp. PCC 7335
gene_id_193742	asd	Proteobacteria	Gammaproteobacteria	Vibrionales	Vibrionaceae	Vibrio	Vibrio cholerae	Vibrio cholerae MJ-1236
gene_id_1942065	asd	Proteobacteria	Gammaproteobacteria	Oceanospirillales	Alcanivoracaceae	Alcanivorax	Alcanivorax sp. DG881	Alcanivorax sp. DG881
gene_id_1942066	asd	Proteobacteria	Gammaproteobacteria	Oceanospirillales	Alcanivoracaceae	Alcanivorax	Alcanivorax sp. DG881	Alcanivorax sp. DG881
gene_id_1942067	asd	Proteobacteria	Gammaproteobacteria	Oceanospirillales	Alcanivoracaceae	Alcanivorax	Alcanivorax sp. DG881	Alcanivorax sp. DG881
gene_id_1943501	asd	Cyanobacteria	NA	Chroococcales	NA	Cyanobium	Cyanobium sp. PCC 7001	Cyanobium sp. PCC 7001
gene_id_1945289	asd	Cyanobacteria	NA	Chroococcales	NA	Cyanobium	Cyanobium sp. PCC 7001	Cyanobium sp. PCC 7001
gene_id_1945639	asd	Proteobacteria	Alphaproteobacteria	Rhodobacterales	Rhodobacteraceae	Octadecabacter	Octadecabacter antarcticus	Octadecabacter antarcticus 307
gene_id_1946203	asd	Proteobacteria	Alphaproteobacteria	Rhodobacterales	Rhodobacteraceae	Octadecabacter	Octadecabacter antarcticus	Octadecabacter antarcticus 307
gene_id_1953686	asd	Verrucomicrobia	Verrucomicrobiae	Verrucomicrobiales	NA	NA	Verrucomicrobiae bacterium DG1235	Verrucomicrobiae bacterium DG1235
gene_id_1954889	asd	Verrucomicrobia	Verrucomicrobiae	Verrucomicrobiales	NA	NA	Verrucomicrobiae bacterium DG1235	Verrucomicrobiae bacterium DG1235
gene_id_1955443	asd	Proteobacteria	Gammaproteobacteria	NA	NA	NA	gamma proteobacterium HTCC5015	gamma proteobacterium HTCC5015
gene_id_1955444	asd	Proteobacteria	Gammaproteobacteria	NA	NA	NA	gamma proteobacterium HTCC5015	gamma proteobacterium HTCC5015
gene_id_1960702	asd	Proteobacteria	Alphaproteobacteria	Rhodobacterales	Rhodobacteraceae	Octadecabacter	Octadecabacter arcticus	Octadecabacter arcticus 238
gene_id_1960723	asd	Proteobacteria	Alphaproteobacteria	Rhodobacterales	Rhodobacteraceae	Octadecabacter	Octadecabacter arcticus	Octadecabacter arcticus 238
gene_id_1963758	asd	Proteobacteria	Alphaproteobacteria	Pelagibacterales	Pelagibacteraceae	Candidatus Pelagibacter	Candidatus Pelagibacter sp. HTCC7211	Candidatus Pelagibacter sp. HTCC7211
gene_id_1963763	asd	Proteobacteria	Alphaproteobacteria	Pelagibacterales	Pelagibacteraceae	Candidatus Pelagibacter	Candidatus Pelagibacter sp. HTCC7211	Candidatus Pelagibacter sp. HTCC7211
gene_id_196508	asd	Firmicutes	Clostridia	Clostridiales	Heliobacteriaceae	Heliobacterium	Heliobacterium modesticaldum	Heliobacterium modesticaldum Ice1
gene_id_1966764	asd	Proteobacteria	Epsilonproteobacteria	Campylobacterales	Helicobacteraceae	Sulfurimonas	Sulfurimonas gotlandica	Sulfurimonas gotlandica GD1
gene_id_1968469	asd	Proteobacteria	Epsilonproteobacteria	Campylobacterales	Helicobacteraceae	Sulfurimonas	Sulfurimonas gotlandica	Sulfurimonas gotlandica GD1
gene_id_1970328	asd	Proteobacteria	Alphaproteobacteria	Rhodobacterales	Rhodobacteraceae	NA	Rhodobacteraceae bacterium HTCC2083	Rhodobacteraceae bacterium HTCC2083
gene_id_197220	asd	Firmicutes	Clostridia	Clostridiales	Heliobacteriaceae	Heliobacterium	Heliobacterium modesticaldum	Heliobacterium modesticaldum Ice1
gene_id_1973045	asd	Proteobacteria	Alphaproteobacteria	Rhodobacterales	Rhodobacteraceae	NA	Rhodobacteraceae bacterium HTCC2083	Rhodobacteraceae bacterium HTCC2083
gene_id_1973101	asd	Proteobacteria	Alphaproteobacteria	Rhodobacterales	Rhodobacteraceae	NA	Rhodobacteraceae bacterium HTCC2083	Rhodobacteraceae bacterium HTCC2083
gene_id_1973994	asd	Proteobacteria	Alphaproteobacteria	Rhodobacterales	NA	NA	Rhodobacterales bacterium Y4I	Rhodobacterales bacterium Y4I
gene_id_1974480	asd	Proteobacteria	Alphaproteobacteria	Rhodobacterales	NA	NA	Rhodobacterales bacterium Y4I	Rhodobacterales bacterium Y4I
gene_id_1978838	asd	Proteobacteria	Betaproteobacteria	Methylophilales	NA	NA	beta proteobacterium KB13	beta proteobacterium KB13
gene_id_1978839	asd	Proteobacteria	Betaproteobacteria	Methylophilales	NA	NA	beta proteobacterium KB13	beta proteobacterium KB13
gene_id_1979713	asd	Proteobacteria	Alphaproteobacteria	Rhodobacterales	Rhodobacteraceae	Pseudovibrio	Pseudovibrio sp. JE062	Pseudovibrio sp. JE062
gene_id_1979723	asd	Proteobacteria	Alphaproteobacteria	Rhodobacterales	Rhodobacteraceae	Pseudovibrio	Pseudovibrio sp. JE062	Pseudovibrio sp. JE062
gene_id_1984679	asd	Proteobacteria	Alphaproteobacteria	Rhodobacterales	Rhodobacteraceae	Ruegeria	Ruegeria sp. R11	Ruegeria sp. R11
gene_id_1984858	asd	Proteobacteria	Alphaproteobacteria	Rhodobacterales	Rhodobacteraceae	Ruegeria	Ruegeria sp. R11	Ruegeria sp. R11
gene_id_1987730	asd	Proteobacteria	Alphaproteobacteria	Rhodobacterales	Rhodobacteraceae	Ruegeria	Ruegeria sp. R11	Ruegeria sp. R11
gene_id_1989306	asd	Firmicutes	Clostridia	Thermoanaerobacterales	Thermoanaerobacteraceae	Caldanaerobacter	Caldanaerobacter subterraneus	Caldanaerobacter subterraneus subsp. pacificus DSM 12653
gene_id_1989629	asd	Firmicutes	Clostridia	Thermoanaerobacterales	Thermoanaerobacteraceae	Caldanaerobacter	Caldanaerobacter subterraneus	Caldanaerobacter subterraneus subsp. pacificus DSM 12653
gene_id_1992489	asd	Proteobacteria	Gammaproteobacteria	Cellvibrionales	Halieaceae	NA	marine gamma proteobacterium HTCC2148	marine gamma proteobacterium HTCC2148
gene_id_1992490	asd	Proteobacteria	Gammaproteobacteria	Cellvibrionales	Halieaceae	NA	marine gamma proteobacterium HTCC2148	marine gamma proteobacterium HTCC2148
gene_id_1994874	asd	Thermotogae	Thermotogae	Petrotogales	NA	Marinitoga	Marinitoga piezophila	Marinitoga piezophila KA3
gene_id_1995766	asd	Thermotogae	Thermotogae	Petrotogales	NA	Marinitoga	Marinitoga piezophila	Marinitoga piezophila KA3
gene_id_199670	asd	Actinobacteria	Actinobacteria	Kineosporiales	Kineosporiaceae	Kineococcus	Kineococcus radiotolerans	Kineococcus radiotolerans SRS30216 = ATCC BAA-149
gene_id_1997344	asd	Proteobacteria	Alphaproteobacteria	Rhodobacterales	Rhodobacteraceae	Roseobacter	Roseobacter sp. GAI101	Roseobacter sp. GAI101
gene_id_1997888	asd	Proteobacteria	Alphaproteobacteria	Rhodobacterales	Rhodobacteraceae	Roseobacter	Roseobacter sp. GAI101	Roseobacter sp. GAI101
gene_id_2000768	asd	Proteobacteria	Gammaproteobacteria	Thiotrichales	Piscirickettsiaceae	Methylophaga	Methylophaga thiooxydans	Methylophaga thiooxydans DMS010
gene_id_2000769	asd	Proteobacteria	Gammaproteobacteria	Thiotrichales	Piscirickettsiaceae	Methylophaga	Methylophaga thiooxydans	Methylophaga thiooxydans DMS010
gene_id_20023	asd	Proteobacteria	Gammaproteobacteria	Pseudomonadales	Pseudomonadaceae	Pseudomonas	Pseudomonas putida	Pseudomonas putida F1
gene_id_20026	asd	Proteobacteria	Gammaproteobacteria	Pseudomonadales	Pseudomonadaceae	Pseudomonas	Pseudomonas putida	Pseudomonas putida F1
gene_id_20027	asd	Proteobacteria	Gammaproteobacteria	Pseudomonadales	Pseudomonadaceae	Pseudomonas	Pseudomonas putida	Pseudomonas putida F1
gene_id_2004206	asd	Proteobacteria	Gammaproteobacteria	Enterobacteriales	Enterobacteriaceae	Escherichia	Escherichia sp. 3_2_53FAA	Escherichia sp. 3_2_53FAA
gene_id_2004379	asd	Proteobacteria	Gammaproteobacteria	Enterobacteriales	Enterobacteriaceae	Escherichia	Escherichia sp. 3_2_53FAA	Escherichia sp. 3_2_53FAA
gene_id_2005284	asd	Proteobacteria	Gammaproteobacteria	Enterobacteriales	Enterobacteriaceae	Escherichia	Escherichia sp. 3_2_53FAA	Escherichia sp. 3_2_53FAA
gene_id_2005285	asd	Proteobacteria	Gammaproteobacteria	Enterobacteriales	Enterobacteriaceae	Escherichia	Escherichia sp. 3_2_53FAA	Escherichia sp. 3_2_53FAA
gene_id_2008582	asd	Firmicutes	Bacilli	Lactobacillales	Enterococcaceae	Enterococcus	Enterococcus gallinarum	Enterococcus gallinarum EG2
gene_id_2012474	asd	Firmicutes	Bacilli	Lactobacillales	Enterococcaceae	Enterococcus	Enterococcus casseliflavus	Enterococcus casseliflavus EC10
gene_id_2014735	asd	Proteobacteria	Alphaproteobacteria	Rhizobiales	Brucellaceae	Brucella	Brucella abortus	Brucella abortus bv. 3 str. Tulya
gene_id_2014738	asd	Proteobacteria	Alphaproteobacteria	Rhizobiales	Brucellaceae	Brucella	Brucella abortus	Brucella abortus bv. 3 str. Tulya
gene_id_2018863	asd	Proteobacteria	Alphaproteobacteria	Rhizobiales	Brucellaceae	Brucella	Brucella pinnipedialis	Brucella pinnipedialis B2/94
gene_id_2018866	asd	Proteobacteria	Alphaproteobacteria	Rhizobiales	Brucellaceae	Brucella	Brucella pinnipedialis	Brucella pinnipedialis B2/94
gene_id_2023364	asd	Proteobacteria	Alphaproteobacteria	Rhizobiales	Brucellaceae	Brucella	Brucella ceti	Brucella ceti M644/93/1
gene_id_2023367	asd	Proteobacteria	Alphaproteobacteria	Rhizobiales	Brucellaceae	Brucella	Brucella ceti	Brucella ceti M644/93/1
gene_id_202650	asd	Actinobacteria	Actinobacteria	Micromonosporales	Micromonosporaceae	Salinispora	Salinispora tropica	Salinispora tropica CNB-440
gene_id_2026713	asd	Proteobacteria	Alphaproteobacteria	Rhodobacterales	Rhodobacteraceae	Labrenzia	Labrenzia alexandrii	Labrenzia alexandrii DFL-11
gene_id_2026727	asd	Proteobacteria	Alphaproteobacteria	Rhodobacterales	Rhodobacteraceae	Labrenzia	Labrenzia alexandrii	Labrenzia alexandrii DFL-11
gene_id_2031502	asd	Proteobacteria	Alphaproteobacteria	Rhodobacterales	Rhodobacteraceae	NA	Rhodobacteraceae bacterium KLH11	Rhodobacteraceae bacterium KLH11
gene_id_2031904	asd	Proteobacteria	Alphaproteobacteria	Rhodobacterales	Rhodobacteraceae	NA	Rhodobacteraceae bacterium KLH11	Rhodobacteraceae bacterium KLH11
gene_id_2035454	asd	Proteobacteria	Gammaproteobacteria	NA	NA	NA	gamma proteobacterium NOR5-3	gamma proteobacterium NOR5-3
gene_id_2035455	asd	Proteobacteria	Gammaproteobacteria	NA	NA	NA	gamma proteobacterium NOR5-3	gamma proteobacterium NOR5-3
gene_id_2038210	asd	Proteobacteria	Gammaproteobacteria	Cellvibrionales	Halieaceae	Luminiphilus	Luminiphilus syltensis	Luminiphilus syltensis NOR5-1B
gene_id_2038211	asd	Proteobacteria	Gammaproteobacteria	Cellvibrionales	Halieaceae	Luminiphilus	Luminiphilus syltensis	Luminiphilus syltensis NOR5-1B
gene_id_2041979	asd	Fusobacteria	Fusobacteriia	Fusobacteriales	Fusobacteriaceae	Fusobacterium	Fusobacterium mortiferum	Fusobacterium mortiferum ATCC 9817
gene_id_2043240	asd	Fusobacteria	Fusobacteriia	Fusobacteriales	Fusobacteriaceae	Fusobacterium	Fusobacterium periodonticum	Fusobacterium periodonticum 2_1_31
gene_id_2045194	asd	Fusobacteria	Fusobacteriia	Fusobacteriales	Fusobacteriaceae	Fusobacterium	Fusobacterium periodonticum	Fusobacterium periodonticum 2_1_31
gene_id_2050828	asd	Proteobacteria	Gammaproteobacteria	Enterobacteriales	Enterobacteriaceae	Citrobacter	Citrobacter sp. 30_2	Citrobacter sp. 30_2
gene_id_2051369	asd	Proteobacteria	Gammaproteobacteria	Enterobacteriales	Enterobacteriaceae	Citrobacter	Citrobacter sp. 30_2	Citrobacter sp. 30_2
gene_id_2052584	asd	Proteobacteria	Gammaproteobacteria	Enterobacteriales	Enterobacteriaceae	Citrobacter	Citrobacter sp. 30_2	Citrobacter sp. 30_2
gene_id_2052585	asd	Proteobacteria	Gammaproteobacteria	Enterobacteriales	Enterobacteriaceae	Citrobacter	Citrobacter sp. 30_2	Citrobacter sp. 30_2
gene_id_2057101	asd	Firmicutes	Clostridia	Clostridiales	Clostridiaceae	Clostridium	Clostridium sp. 7_2_43FAA	Clostridium sp. 7_2_43FAA
gene_id_2058129	asd	Firmicutes	Clostridia	Clostridiales	Clostridiaceae	Clostridium	Clostridium sp. 7_2_43FAA	Clostridium sp. 7_2_43FAA
gene_id_2059018	asd	Proteobacteria	Epsilonproteobacteria	Campylobacterales	Helicobacteraceae	Helicobacter	Helicobacter bilis	Helicobacter bilis ATCC 43879
gene_id_2059632	asd	Proteobacteria	Epsilonproteobacteria	Campylobacterales	Helicobacteraceae	Helicobacter	Helicobacter bilis	Helicobacter bilis ATCC 43879
gene_id_206031	asd	Actinobacteria	Actinobacteria	Micromonosporales	Micromonosporaceae	Salinispora	Salinispora tropica	Salinispora tropica CNB-440
gene_id_2061010	asd	Proteobacteria	Epsilonproteobacteria	Campylobacterales	Helicobacteraceae	Helicobacter	Helicobacter winghamensis	Helicobacter winghamensis ATCC BAA-430
gene_id_2061653	asd	Proteobacteria	Epsilonproteobacteria	Campylobacterales	Helicobacteraceae	Helicobacter	Helicobacter winghamensis	Helicobacter winghamensis ATCC BAA-430
gene_id_2063176	asd	Proteobacteria	Betaproteobacteria	Burkholderiales	Oxalobacteraceae	Oxalobacter	Oxalobacter formigenes	Oxalobacter formigenes HOxBLS
gene_id_2063177	asd	Proteobacteria	Betaproteobacteria	Burkholderiales	Oxalobacteraceae	Oxalobacter	Oxalobacter formigenes	Oxalobacter formigenes HOxBLS
gene_id_2065677	asd	Proteobacteria	Betaproteobacteria	Burkholderiales	Oxalobacteraceae	Oxalobacter	Oxalobacter formigenes	Oxalobacter formigenes OXCC13
gene_id_2065678	asd	Proteobacteria	Betaproteobacteria	Burkholderiales	Oxalobacteraceae	Oxalobacter	Oxalobacter formigenes	Oxalobacter formigenes OXCC13
gene_id_2069523	asd	Bacteroidetes	Bacteroidia	Bacteroidales	Bacteroidaceae	Bacteroides	Bacteroides sp. 4_3_47FAA	Bacteroides sp. 4_3_47FAA
gene_id_2070248	asd	Bacteroidetes	Bacteroidia	Bacteroidales	Bacteroidaceae	Bacteroides	Bacteroides sp. 4_3_47FAA	Bacteroides sp. 4_3_47FAA
gene_id_2073351	asd	Firmicutes	Erysipelotrichia	Erysipelotrichales	Erysipelotrichaceae	Coprobacillus	Coprobacillus sp. D7	Coprobacillus sp. D7
gene_id_2074350	asd	Firmicutes	Erysipelotrichia	Erysipelotrichales	Erysipelotrichaceae	Coprobacillus	Coprobacillus sp. D7	Coprobacillus sp. D7
gene_id_2077641	asd	Proteobacteria	Gammaproteobacteria	Xanthomonadales	Xanthomonadaceae	Stenotrophomonas	Stenotrophomonas sp. SKA14	Stenotrophomonas sp. SKA14
gene_id_2078080	asd	Proteobacteria	Gammaproteobacteria	Xanthomonadales	Xanthomonadaceae	Stenotrophomonas	Stenotrophomonas sp. SKA14	Stenotrophomonas sp. SKA14
gene_id_2083028	asd	Proteobacteria	Alphaproteobacteria	Rhizobiales	Brucellaceae	Brucella	Brucella neotomae	Brucella neotomae 5K33
gene_id_2083031	asd	Proteobacteria	Alphaproteobacteria	Rhizobiales	Brucellaceae	Brucella	Brucella neotomae	Brucella neotomae 5K33
gene_id_2086258	asd	Proteobacteria	Alphaproteobacteria	Rhizobiales	Brucellaceae	Brucella	Brucella melitensis	Brucella melitensis bv. 3 str. Ether
gene_id_2086261	asd	Proteobacteria	Alphaproteobacteria	Rhizobiales	Brucellaceae	Brucella	Brucella melitensis	Brucella melitensis bv. 3 str. Ether
gene_id_208971	asd	Proteobacteria	Gammaproteobacteria	Pseudomonadales	Pseudomonadaceae	Pseudomonas	Pseudomonas fluorescens	Pseudomonas fluorescens Pf0-1
gene_id_208972	asd	Proteobacteria	Gammaproteobacteria	Pseudomonadales	Pseudomonadaceae	Pseudomonas	Pseudomonas fluorescens	Pseudomonas fluorescens Pf0-1
gene_id_208973	asd	Proteobacteria	Gammaproteobacteria	Pseudomonadales	Pseudomonadaceae	Pseudomonas	Pseudomonas fluorescens	Pseudomonas fluorescens Pf0-1
gene_id_2089906	asd	Actinobacteria	Actinobacteria	Micromonosporales	Micromonosporaceae	Micromonospora	Micromonospora sp. ATCC 39149	Micromonospora sp. ATCC 39149
gene_id_2090636	asd	Actinobacteria	Actinobacteria	Micromonosporales	Micromonosporaceae	Micromonospora	Micromonospora sp. ATCC 39149	Micromonospora sp. ATCC 39149
gene_id_2094828	asd	Proteobacteria	Alphaproteobacteria	Rhizobiales	Brucellaceae	Brucella	Brucella sp. F5/99	Brucella sp. F5/99
gene_id_2094831	asd	Proteobacteria	Alphaproteobacteria	Rhizobiales	Brucellaceae	Brucella	Brucella sp. F5/99	Brucella sp. F5/99
gene_id_2098872	asd	Bacteroidetes	Bacteroidia	Bacteroidales	Bacteroidaceae	Bacteroides	Bacteroides sp. 3_2_5	Bacteroides sp. 3_2_5
gene_id_2101998	asd	Bacteroidetes	Bacteroidia	Bacteroidales	Bacteroidaceae	Bacteroides	Bacteroides sp. 1_1_6	Bacteroides sp. 1_1_6
gene_id_2105581	asd	Fusobacteria	Fusobacteriia	Fusobacteriales	Fusobacteriaceae	Fusobacterium	Fusobacterium varium	Fusobacterium varium ATCC 27725
gene_id_2106595	asd	Fusobacteria	Fusobacteriia	Fusobacteriales	Fusobacteriaceae	Fusobacterium	Fusobacterium varium	Fusobacterium varium ATCC 27725
gene_id_2109104	asd	Firmicutes	Clostridia	Clostridiales	Ruminococcaceae	Ruminococcus	Ruminococcus sp. 5_1_39BFAA	Ruminococcus sp. 5_1_39BFAA
gene_id_210985	asd	Proteobacteria	Gammaproteobacteria	Pseudomonadales	Pseudomonadaceae	Pseudomonas	Pseudomonas fluorescens	Pseudomonas fluorescens Pf0-1
gene_id_2111783	asd	Firmicutes	Clostridia	Clostridiales	Ruminococcaceae	Ruminococcus	Ruminococcus sp. 5_1_39BFAA	Ruminococcus sp. 5_1_39BFAA
gene_id_2113380	asd	Proteobacteria	Alphaproteobacteria	Rhizobiales	Brucellaceae	Brucella	Brucella suis	Brucella suis bv. 4 str. 40
gene_id_2113383	asd	Proteobacteria	Alphaproteobacteria	Rhizobiales	Brucellaceae	Brucella	Brucella suis	Brucella suis bv. 4 str. 40
gene_id_2115610	asd	Proteobacteria	Alphaproteobacteria	Rickettsiales	Rickettsiaceae	Rickettsia	Rickettsia endosymbiont of Ixodes scapularis	Rickettsia endosymbiont of Ixodes scapularis
gene_id_2119189	asd	Proteobacteria	Alphaproteobacteria	Rhodobacterales	Rhodobacteraceae	Citreicella	Citreicella sp. SE45	Citreicella sp. SE45
gene_id_2121613	asd	Proteobacteria	Alphaproteobacteria	Rhodobacterales	Rhodobacteraceae	Citreicella	Citreicella sp. SE45	Citreicella sp. SE45
gene_id_2125062	asd	Proteobacteria	Alphaproteobacteria	Rhodobacterales	Rhodobacteraceae	Ruegeria	Ruegeria lacuscaerulensis	Silicibacter lacuscaerulensis ITI-1157
gene_id_2126532	asd	Proteobacteria	Alphaproteobacteria	Rhodobacterales	Rhodobacteraceae	Ruegeria	Ruegeria lacuscaerulensis	Silicibacter lacuscaerulensis ITI-1157
gene_id_2127655	asd	Cyanobacteria	NA	Chroococcales	NA	Synechococcus	Synechococcus sp. WH 8109	Synechococcus sp. WH 8109
gene_id_2128330	asd	Cyanobacteria	NA	Chroococcales	NA	Synechococcus	Synechococcus sp. WH 8109	Synechococcus sp. WH 8109
gene_id_2129635	asd	Proteobacteria	Alphaproteobacteria	Rhodobacterales	Rhodobacteraceae	Thalassobium	Thalassobium sp. R2A62	Thalassobium sp. R2A62
gene_id_2129643	asd	Proteobacteria	Alphaproteobacteria	Rhodobacterales	Rhodobacteraceae	Thalassobium	Thalassobium sp. R2A62	Thalassobium sp. R2A62
gene_id_2134116	asd	Firmicutes	Bacilli	Lactobacillales	Lactobacillaceae	Lactobacillus	Lactobacillus coleohominis	Lactobacillus coleohominis 101-4-CHN
gene_id_2136809	asd	Firmicutes	Bacilli	Lactobacillales	Streptococcaceae	Streptococcus	Streptococcus sp. 2_1_36FAA	Streptococcus sp. 2_1_36FAA
gene_id_2136833	asd	Firmicutes	Bacilli	Lactobacillales	Streptococcaceae	Streptococcus	Streptococcus sp. 2_1_36FAA	Streptococcus sp. 2_1_36FAA
gene_id_2138545	asd	Proteobacteria	Gammaproteobacteria	Pseudomonadales	Moraxellaceae	Acinetobacter	Acinetobacter calcoaceticus	Acinetobacter calcoaceticus RUH2202
gene_id_2138554	asd	Proteobacteria	Gammaproteobacteria	Pseudomonadales	Moraxellaceae	Acinetobacter	Acinetobacter calcoaceticus	Acinetobacter calcoaceticus RUH2202
gene_id_2142971	asd	Proteobacteria	Gammaproteobacteria	Pseudomonadales	Moraxellaceae	Acinetobacter	Acinetobacter johnsonii	Acinetobacter johnsonii SH046
gene_id_2142979	asd	Proteobacteria	Gammaproteobacteria	Pseudomonadales	Moraxellaceae	Acinetobacter	Acinetobacter johnsonii	Acinetobacter johnsonii SH046
gene_id_2145535	asd	Proteobacteria	Gammaproteobacteria	Pseudomonadales	Moraxellaceae	Acinetobacter	Acinetobacter junii	Acinetobacter junii SH205
gene_id_2145544	asd	Proteobacteria	Gammaproteobacteria	Pseudomonadales	Moraxellaceae	Acinetobacter	Acinetobacter junii	Acinetobacter junii SH205
gene_id_2151245	asd	Proteobacteria	Gammaproteobacteria	Pseudomonadales	Moraxellaceae	Acinetobacter	Acinetobacter lwoffii	Acinetobacter lwoffii SH145
gene_id_2151288	asd	Proteobacteria	Gammaproteobacteria	Pseudomonadales	Moraxellaceae	Acinetobacter	Acinetobacter lwoffii	Acinetobacter lwoffii SH145
gene_id_2153458	asd	Bacteroidetes	Bacteroidia	Bacteroidales	Bacteroidaceae	Bacteroides	Bacteroides sp. 2_1_16	Bacteroides sp. 2_1_16
gene_id_215967	asd	Proteobacteria	Alphaproteobacteria	Rhizobiales	Rhizobiaceae	Candidatus Liberibacter	Candidatus Liberibacter asiaticus	Candidatus Liberibacter asiaticus str. psy62
gene_id_2160251	asd	Bacteroidetes	Bacteroidia	Bacteroidales	Bacteroidaceae	Bacteroides	Bacteroides sp. 2_1_22	Bacteroides sp. 2_1_22
gene_id_2162512	asd	Bacteroidetes	Bacteroidia	Bacteroidales	Bacteroidaceae	Bacteroides	Bacteroides sp. 2_1_33B	Bacteroides sp. 2_1_33B
gene_id_2167125	asd	Bacteroidetes	Bacteroidia	Bacteroidales	Bacteroidaceae	Bacteroides	Bacteroides sp. 3_1_33FAA	Bacteroides sp. 3_1_33FAA
gene_id_2167807	asd	Bacteroidetes	Bacteroidia	Bacteroidales	Bacteroidaceae	Bacteroides	Bacteroides sp. 3_1_33FAA	Bacteroides sp. 3_1_33FAA
gene_id_2175221	asd	Bacteroidetes	Bacteroidia	Bacteroidales	Porphyromonadaceae	Parabacteroides	Parabacteroides sp. D13	Parabacteroides sp. D13
gene_id_2177368	asd	Proteobacteria	Gammaproteobacteria	Pseudomonadales	Moraxellaceae	Acinetobacter	Acinetobacter baumannii	Acinetobacter baumannii ATCC 19606 = CIP 70.34 = JCM 6841
gene_id_2177377	asd	Proteobacteria	Gammaproteobacteria	Pseudomonadales	Moraxellaceae	Acinetobacter	Acinetobacter baumannii	Acinetobacter baumannii ATCC 19606 = CIP 70.34 = JCM 6841
gene_id_2181468	asd	Firmicutes	Bacilli	Lactobacillales	Lactobacillaceae	Lactobacillus	Lactobacillus crispatus	Lactobacillus crispatus MV-3A-US
gene_id_2188930	asd	Proteobacteria	Gammaproteobacteria	Pseudomonadales	Moraxellaceae	Acinetobacter	Acinetobacter nosocomialis	Acinetobacter sp. RUH2624
gene_id_2188939	asd	Proteobacteria	Gammaproteobacteria	Pseudomonadales	Moraxellaceae	Acinetobacter	Acinetobacter nosocomialis	Acinetobacter sp. RUH2624
gene_id_2191130	asd	Firmicutes	Bacilli	Lactobacillales	Lactobacillaceae	Lactobacillus	Lactobacillus fermentum	Lactobacillus fermentum 28-3-CHN
gene_id_219181	asd	Bacteroidetes	Flavobacteriia	Flavobacteriales	Flavobacteriaceae	NA	Flavobacteriaceae bacterium 3519-10	Flavobacteriaceae bacterium 3519-10
gene_id_2191858	asd	Firmicutes	Bacilli	Lactobacillales	Carnobacteriaceae	Granulicatella	Granulicatella elegans	Granulicatella elegans ATCC 700633
gene_id_2193349	asd	Proteobacteria	Epsilonproteobacteria	Campylobacterales	Helicobacteraceae	Helicobacter	Helicobacter canadensis	Helicobacter canadensis MIT 98-5491
gene_id_2194301	asd	Proteobacteria	Epsilonproteobacteria	Campylobacterales	Helicobacteraceae	Helicobacter	Helicobacter canadensis	Helicobacter canadensis MIT 98-5491
gene_id_2195762	asd	Proteobacteria	Alphaproteobacteria	Pelagibacterales	Pelagibacteraceae	NA	alpha proteobacterium HIMB114	alpha proteobacterium HIMB114
gene_id_2195768	asd	Proteobacteria	Alphaproteobacteria	Pelagibacterales	Pelagibacteraceae	NA	alpha proteobacterium HIMB114	alpha proteobacterium HIMB114
gene_id_2196654	asd	Firmicutes	Bacilli	Lactobacillales	Enterococcaceae	Enterococcus	Enterococcus faecium	Enterococcus faecium DO
gene_id_2199377	asd	Proteobacteria	Gammaproteobacteria	Xanthomonadales	Xanthomonadaceae	Xylella	Xylella fastidiosa	Xylella fastidiosa Dixon
gene_id_2200578	asd	Proteobacteria	Gammaproteobacteria	Xanthomonadales	Xanthomonadaceae	Xylella	Xylella fastidiosa	Xylella fastidiosa Dixon
gene_id_2204383	asd	Proteobacteria	Alphaproteobacteria	Rhodospirillales	Rhodospirillaceae	Magnetospirillum	Magnetospirillum magnetotacticum	Magnetospirillum magnetotacticum MS-1
gene_id_2208342	asd	Proteobacteria	Alphaproteobacteria	Rhodospirillales	Rhodospirillaceae	Magnetospirillum	Magnetospirillum magnetotacticum	Magnetospirillum magnetotacticum MS-1
gene_id_2210656	asd	Proteobacteria	Alphaproteobacteria	Rhodospirillales	Rhodospirillaceae	Magnetospirillum	Magnetospirillum magnetotacticum	Magnetospirillum magnetotacticum MS-1
gene_id_2212456	asd	Proteobacteria	Alphaproteobacteria	Rhodospirillales	Rhodospirillaceae	Magnetospirillum	Magnetospirillum magnetotacticum	Magnetospirillum magnetotacticum MS-1
gene_id_2215438	asd	Proteobacteria	Alphaproteobacteria	Rickettsiales	Rickettsiaceae	Rickettsia	Rickettsia sibirica	Rickettsia sibirica 246
gene_id_2216939	asd	Proteobacteria	Gammaproteobacteria	Pasteurellales	Pasteurellaceae	Actinobacillus	Actinobacillus pleuropneumoniae	Actinobacillus pleuropneumoniae serovar 1 str. 4074
gene_id_2219369	asd	Proteobacteria	Gammaproteobacteria	Pasteurellales	Pasteurellaceae	Haemophilus	Haemophilus influenzae	Haemophilus influenzae R2866
gene_id_2219798	asd	Proteobacteria	Gammaproteobacteria	Pasteurellales	Pasteurellaceae	Haemophilus	Haemophilus influenzae	Haemophilus influenzae R2866
gene_id_2220242	asd	Proteobacteria	Gammaproteobacteria	Pasteurellales	Pasteurellaceae	Haemophilus	Haemophilus influenzae	Haemophilus influenzae R2866
gene_id_2221974	asd	Firmicutes	Bacilli	Bacillales	Listeriaceae	Listeria	Listeria monocytogenes	Listeria monocytogenes serotype 4b str. H7858
gene_id_2222551	asd	Firmicutes	Bacilli	Bacillales	Listeriaceae	Listeria	Listeria monocytogenes	Listeria monocytogenes serotype 4b str. H7858
gene_id_2224525	asd	Cyanobacteria	NA	Chroococcales	NA	Crocosphaera	Crocosphaera watsonii	Crocosphaera watsonii WH 8501
gene_id_2227105	asd	Cyanobacteria	NA	Chroococcales	NA	Crocosphaera	Crocosphaera watsonii	Crocosphaera watsonii WH 8501
gene_id_222817	asd	Bacteroidetes	Sphingobacteriia	Sphingobacteriales	Sphingobacteriaceae	Pedobacter	Pedobacter heparinus	Pedobacter heparinus DSM 2366
gene_id_223042	asd	Bacteroidetes	Sphingobacteriia	Sphingobacteriales	Sphingobacteriaceae	Pedobacter	Pedobacter heparinus	Pedobacter heparinus DSM 2366
gene_id_2234852	asd	Firmicutes	Bacilli	Bacillales	Bacillaceae	Bacillus	Bacillus cereus	Bacillus cereus G9241
gene_id_2235818	asd	Firmicutes	Bacilli	Bacillales	Bacillaceae	Bacillus	Bacillus cereus	Bacillus cereus G9241
gene_id_2236898	asd	Proteobacteria	Deltaproteobacteria	Desulfuromonadales	Desulfuromonadaceae	Desulfuromonas	Desulfuromonas acetoxidans	Desulfuromonas acetoxidans DSM 684
gene_id_2236899	asd	Proteobacteria	Deltaproteobacteria	Desulfuromonadales	Desulfuromonadaceae	Desulfuromonas	Desulfuromonas acetoxidans	Desulfuromonas acetoxidans DSM 684
gene_id_2236900	asd	Proteobacteria	Deltaproteobacteria	Desulfuromonadales	Desulfuromonadaceae	Desulfuromonas	Desulfuromonas acetoxidans	Desulfuromonas acetoxidans DSM 684
gene_id_2240029	asd	Proteobacteria	Epsilonproteobacteria	Campylobacterales	Campylobacteraceae	Campylobacter	Campylobacter upsaliensis	Campylobacter upsaliensis RM3195
gene_id_2242962	asd	Proteobacteria	Epsilonproteobacteria	Campylobacterales	Campylobacteraceae	Campylobacter	Campylobacter coli	Campylobacter coli RM2228
gene_id_2243193	asd	Proteobacteria	Epsilonproteobacteria	Campylobacterales	Campylobacteraceae	Campylobacter	Campylobacter coli	Campylobacter coli RM2228
gene_id_2244431	asd	Proteobacteria	Alphaproteobacteria	Rickettsiales	Anaplasmataceae	Wolbachia	Wolbachia endosymbiont of Drosophila ananassae	Wolbachia endosymbiont of Drosophila ananassae
gene_id_2245095	asd	Proteobacteria	Alphaproteobacteria	Rickettsiales	Anaplasmataceae	Wolbachia	Wolbachia endosymbiont of Drosophila ananassae	Wolbachia endosymbiont of Drosophila ananassae
gene_id_2245821	asd	Proteobacteria	Alphaproteobacteria	Rickettsiales	Anaplasmataceae	Wolbachia	Wolbachia endosymbiont of Drosophila simulans	Wolbachia endosymbiont of Drosophila simulans
gene_id_2248955	asd	Actinobacteria	Actinobacteria	Micrococcales	Brevibacteriaceae	Brevibacterium	Brevibacterium linens	Brevibacterium linens BL2
gene_id_2251095	asd	Proteobacteria	Alphaproteobacteria	Rickettsiales	Anaplasmataceae	Ehrlichia	Ehrlichia chaffeensis	Ehrlichia chaffeensis str. Sapulpa
gene_id_2254487	asd	Firmicutes	Bacilli	Bacillales	Bacillaceae	Bacillus	Bacillus thuringiensis	Bacillus thuringiensis serovar israelensis ATCC 35646
gene_id_2255667	asd	Firmicutes	Bacilli	Bacillales	Bacillaceae	Bacillus	Bacillus thuringiensis	Bacillus thuringiensis serovar israelensis ATCC 35646
gene_id_2255668	asd	Firmicutes	Bacilli	Bacillales	Bacillaceae	Bacillus	Bacillus thuringiensis	Bacillus thuringiensis serovar israelensis ATCC 35646
gene_id_2262598	asd	Firmicutes	Bacilli	Lactobacillales	Streptococcaceae	Streptococcus	Streptococcus agalactiae	Streptococcus agalactiae 515
gene_id_2262849	asd	Firmicutes	Bacilli	Lactobacillales	Streptococcaceae	Streptococcus	Streptococcus agalactiae	Streptococcus agalactiae CJB111
gene_id_2265900	asd	Firmicutes	Bacilli	Lactobacillales	Streptococcaceae	Streptococcus	Streptococcus agalactiae	Streptococcus agalactiae COH1
gene_id_2266944	asd	Firmicutes	Bacilli	Lactobacillales	Streptococcaceae	Streptococcus	Streptococcus agalactiae	Streptococcus agalactiae COH1
gene_id_2269387	asd	Firmicutes	Bacilli	Lactobacillales	Streptococcaceae	Streptococcus	Streptococcus agalactiae	Streptococcus agalactiae H36B
gene_id_2272496	asd	Proteobacteria	Betaproteobacteria	Burkholderiales	Burkholderiaceae	Ralstonia	Ralstonia solanacearum	Ralstonia solanacearum UW551
gene_id_2272498	asd	Proteobacteria	Betaproteobacteria	Burkholderiales	Burkholderiaceae	Ralstonia	Ralstonia solanacearum	Ralstonia solanacearum UW551
gene_id_227388	asd	Bacteroidetes	Cytophagia	Cytophagales	Cytophagaceae	Dyadobacter	Dyadobacter fermentans	Dyadobacter fermentans DSM 18053
gene_id_227450	asd	Bacteroidetes	Cytophagia	Cytophagales	Cytophagaceae	Dyadobacter	Dyadobacter fermentans	Dyadobacter fermentans DSM 18053
gene_id_2276514	asd	Proteobacteria	Gammaproteobacteria	Enterobacteriales	Enterobacteriaceae	Yersinia	Yersinia bercovieri	Yersinia bercovieri ATCC 43970
gene_id_2277140	asd	Proteobacteria	Gammaproteobacteria	Enterobacteriales	Enterobacteriaceae	Yersinia	Yersinia bercovieri	Yersinia bercovieri ATCC 43970
gene_id_2277733	asd	Proteobacteria	Gammaproteobacteria	Enterobacteriales	Enterobacteriaceae	Yersinia	Yersinia bercovieri	Yersinia bercovieri ATCC 43970
gene_id_2277734	asd	Proteobacteria	Gammaproteobacteria	Enterobacteriales	Enterobacteriaceae	Yersinia	Yersinia bercovieri	Yersinia bercovieri ATCC 43970
gene_id_2280732	asd	Proteobacteria	Gammaproteobacteria	Enterobacteriales	Enterobacteriaceae	Yersinia	Yersinia mollaretii	Yersinia mollaretii ATCC 43969
gene_id_2281153	asd	Proteobacteria	Gammaproteobacteria	Enterobacteriales	Enterobacteriaceae	Yersinia	Yersinia mollaretii	Yersinia mollaretii ATCC 43969
gene_id_2281154	asd	Proteobacteria	Gammaproteobacteria	Enterobacteriales	Enterobacteriaceae	Yersinia	Yersinia mollaretii	Yersinia mollaretii ATCC 43969
gene_id_2281446	asd	Proteobacteria	Gammaproteobacteria	Enterobacteriales	Enterobacteriaceae	Yersinia	Yersinia mollaretii	Yersinia mollaretii ATCC 43969
gene_id_2283283	asd	Proteobacteria	Gammaproteobacteria	Enterobacteriales	Enterobacteriaceae	Yersinia	Yersinia frederiksenii	Yersinia frederiksenii ATCC 33641
gene_id_2285267	asd	Proteobacteria	Gammaproteobacteria	Enterobacteriales	Enterobacteriaceae	Yersinia	Yersinia frederiksenii	Yersinia frederiksenii ATCC 33641
gene_id_2285268	asd	Proteobacteria	Gammaproteobacteria	Enterobacteriales	Enterobacteriaceae	Yersinia	Yersinia frederiksenii	Yersinia frederiksenii ATCC 33641
gene_id_2285594	asd	Proteobacteria	Gammaproteobacteria	Enterobacteriales	Enterobacteriaceae	Yersinia	Yersinia frederiksenii	Yersinia frederiksenii ATCC 33641
gene_id_2287690	asd	Proteobacteria	Gammaproteobacteria	Enterobacteriales	Enterobacteriaceae	Yersinia	Yersinia intermedia	Yersinia intermedia ATCC 29909
gene_id_2288451	asd	Proteobacteria	Gammaproteobacteria	Enterobacteriales	Enterobacteriaceae	Yersinia	Yersinia intermedia	Yersinia intermedia ATCC 29909
gene_id_2288452	asd	Proteobacteria	Gammaproteobacteria	Enterobacteriales	Enterobacteriaceae	Yersinia	Yersinia intermedia	Yersinia intermedia ATCC 29909
gene_id_2289413	asd	Proteobacteria	Gammaproteobacteria	Enterobacteriales	Enterobacteriaceae	Yersinia	Yersinia intermedia	Yersinia intermedia ATCC 29909
gene_id_2292336	asd	Proteobacteria	Alphaproteobacteria	Rhodobacterales	Rhodobacteraceae	Roseovarius	Roseovarius nubinhibens	Roseovarius nubinhibens ISM
gene_id_2294468	asd	Proteobacteria	Alphaproteobacteria	Rhodobacterales	Rhodobacteraceae	Roseovarius	Roseovarius nubinhibens	Roseovarius nubinhibens ISM
gene_id_2294919	asd	Proteobacteria	Alphaproteobacteria	Rhodobacterales	Rhodobacteraceae	Roseovarius	Roseovarius nubinhibens	Roseovarius nubinhibens ISM
gene_id_2296003	asd	Proteobacteria	Alphaproteobacteria	Rhodobacterales	Rhodobacteraceae	Sulfitobacter	Sulfitobacter sp. NAS-14.1	Sulfitobacter sp. NAS-14.1
gene_id_2296360	asd	Proteobacteria	Alphaproteobacteria	Rhodobacterales	Rhodobacteraceae	Sulfitobacter	Sulfitobacter sp. NAS-14.1	Sulfitobacter sp. NAS-14.1
gene_id_229742	asd	Proteobacteria	Alphaproteobacteria	Rickettsiales	Anaplasmataceae	Neorickettsia	Neorickettsia risticii	Neorickettsia risticii str. Illinois
gene_id_2301569	asd	Proteobacteria	Deltaproteobacteria	Myxococcales	Cystobacteraceae	Stigmatella	Stigmatella aurantiaca	Stigmatella aurantiaca DW4/3-1
gene_id_2302404	asd	Proteobacteria	Deltaproteobacteria	Myxococcales	Cystobacteraceae	Stigmatella	Stigmatella aurantiaca	Stigmatella aurantiaca DW4/3-1
gene_id_2306565	asd	Proteobacteria	Deltaproteobacteria	Myxococcales	Cystobacteraceae	Stigmatella	Stigmatella aurantiaca	Stigmatella aurantiaca DW4/3-1
gene_id_2308864	asd	Actinobacteria	Actinobacteria	Micrococcales	Intrasporangiaceae	Janibacter	Janibacter sp. HTCC2649	Janibacter sp. HTCC2649
gene_id_2310250	asd	Actinobacteria	Actinobacteria	Micrococcales	Intrasporangiaceae	Janibacter	Janibacter sp. HTCC2649	Janibacter sp. HTCC2649
gene_id_2313240	asd	Proteobacteria	Alphaproteobacteria	Rhodobacterales	Rhodobacteraceae	Pseudooceanicola	Pseudooceanicola batsensis	Pseudooceanicola batsensis HTCC2597
gene_id_2314169	asd	Proteobacteria	Alphaproteobacteria	Rhodobacterales	Rhodobacteraceae	Pseudooceanicola	Pseudooceanicola batsensis	Pseudooceanicola batsensis HTCC2597
gene_id_2315256	asd	Proteobacteria	Alphaproteobacteria	Rhodobacterales	Rhodobacteraceae	Pseudooceanicola	Pseudooceanicola batsensis	Pseudooceanicola batsensis HTCC2597
gene_id_2318021	asd	Proteobacteria	Alphaproteobacteria	Rhodobacterales	Hyphomonadaceae	Oceanicaulis	Oceanicaulis sp. HTCC2633	Oceanicaulis sp. HTCC2633
gene_id_2318225	asd	Proteobacteria	Alphaproteobacteria	Rhodobacterales	Hyphomonadaceae	Oceanicaulis	Oceanicaulis sp. HTCC2633	Oceanicaulis sp. HTCC2633
gene_id_2323121	asd	Proteobacteria	Gammaproteobacteria	Vibrionales	Vibrionaceae	Vibrio	Vibrio splendidus	Vibrio splendidus 12B01
gene_id_2323199	asd	Proteobacteria	Gammaproteobacteria	Vibrionales	Vibrionaceae	Vibrio	Vibrio splendidus	Vibrio splendidus 12B01
gene_id_2323784	asd	Proteobacteria	Gammaproteobacteria	Vibrionales	Vibrionaceae	Vibrio	Vibrio splendidus	Vibrio splendidus 12B01
gene_id_2323785	asd	Proteobacteria	Gammaproteobacteria	Vibrionales	Vibrionaceae	Vibrio	Vibrio splendidus	Vibrio splendidus 12B01
gene_id_2324044	asd	Proteobacteria	Gammaproteobacteria	Vibrionales	Vibrionaceae	Vibrio	Vibrio splendidus	Vibrio splendidus 12B01
gene_id_2324354	asd	Proteobacteria	Alphaproteobacteria	Rhodobacterales	Rhodobacteraceae	Loktanella	Loktanella vestfoldensis	Loktanella vestfoldensis SKA53
gene_id_2325710	asd	Proteobacteria	Alphaproteobacteria	Rhodobacterales	Rhodobacteraceae	Loktanella	Loktanella vestfoldensis	Loktanella vestfoldensis SKA53
gene_id_2327886	asd	Proteobacteria	Alphaproteobacteria	Rhodobacterales	Rhodobacteraceae	Maritimibacter	Maritimibacter alkaliphilus	Maritimibacter alkaliphilus HTCC2654
gene_id_2328216	asd	Proteobacteria	Alphaproteobacteria	Rhodobacterales	Rhodobacteraceae	Maritimibacter	Maritimibacter alkaliphilus	Maritimibacter alkaliphilus HTCC2654
gene_id_2329983	asd	Proteobacteria	Alphaproteobacteria	Rhodobacterales	Rhodobacteraceae	Maritimibacter	Maritimibacter alkaliphilus	Maritimibacter alkaliphilus HTCC2654
gene_id_2332142	asd	Proteobacteria	Alphaproteobacteria	Parvularculales	Parvularculaceae	Parvularcula	Parvularcula bermudensis	Parvularcula bermudensis HTCC2503
gene_id_2332716	asd	Proteobacteria	Alphaproteobacteria	Parvularculales	Parvularculaceae	Parvularcula	Parvularcula bermudensis	Parvularcula bermudensis HTCC2503
gene_id_233373	asd	Proteobacteria	Alphaproteobacteria	Rhizobiales	Methylobacteriaceae	Methylobacterium	Methylobacterium extorquens	Methylobacterium extorquens DM4
gene_id_2335576	asd	Proteobacteria	Alphaproteobacteria	Rhodobacterales	Rhodobacteraceae	Roseovarius	Roseovarius sp. 217	Roseovarius sp. 217
gene_id_233580	asd	Proteobacteria	Alphaproteobacteria	Rhizobiales	Methylobacteriaceae	Methylobacterium	Methylobacterium extorquens	Methylobacterium extorquens DM4
gene_id_2337336	asd	Proteobacteria	Alphaproteobacteria	Rhodobacterales	Rhodobacteraceae	Roseovarius	Roseovarius sp. 217	Roseovarius sp. 217
gene_id_2340197	asd	Proteobacteria	Alphaproteobacteria	Sphingomonadales	Erythrobacteraceae	Erythrobacter	Erythrobacter sp. NAP1	Erythrobacter sp. NAP1
gene_id_2340198	asd	Proteobacteria	Alphaproteobacteria	Sphingomonadales	Erythrobacteraceae	Erythrobacter	Erythrobacter sp. NAP1	Erythrobacter sp. NAP1
gene_id_2340372	asd	Proteobacteria	Alphaproteobacteria	Sphingomonadales	Erythrobacteraceae	Erythrobacter	Erythrobacter sp. NAP1	Erythrobacter sp. NAP1
gene_id_2344265	asd	Proteobacteria	Gammaproteobacteria	Alteromonadales	Idiomarinaceae	Idiomarina	Idiomarina baltica	Idiomarina baltica OS145
gene_id_2345544	asd	Proteobacteria	Alphaproteobacteria	Rhizobiales	Bradyrhizobiaceae	Nitrobacter	Nitrobacter sp. Nb-311A	Nitrobacter sp. Nb-311A
gene_id_2345547	asd	Proteobacteria	Alphaproteobacteria	Rhizobiales	Bradyrhizobiaceae	Nitrobacter	Nitrobacter sp. Nb-311A	Nitrobacter sp. Nb-311A
gene_id_2349683	asd	Bacteroidetes	Flavobacteriia	Flavobacteriales	Flavobacteriaceae	Dokdonia	Dokdonia sp. MED134	Dokdonia sp. MED134
gene_id_2350514	asd	Bacteroidetes	Flavobacteriia	Flavobacteriales	Flavobacteriaceae	Dokdonia	Dokdonia sp. MED134	Dokdonia sp. MED134
gene_id_2352794	asd	Proteobacteria	Alphaproteobacteria	Rhodobacterales	Rhodobacteraceae	Roseobacter	Roseobacter sp. MED193	Roseobacter sp. MED193
gene_id_2355655	asd	Proteobacteria	Alphaproteobacteria	Rhodobacterales	Rhodobacteraceae	Roseobacter	Roseobacter sp. MED193	Roseobacter sp. MED193
gene_id_235588	asd	Proteobacteria	Alphaproteobacteria	Rhizobiales	Methylobacteriaceae	Methylobacterium	Methylobacterium extorquens	Methylobacterium extorquens DM4
gene_id_2357630	asd	Bacteroidetes	Flavobacteriia	Flavobacteriales	Flavobacteriaceae	Leeuwenhoekiella	Leeuwenhoekiella blandensis	Leeuwenhoekiella blandensis MED217
gene_id_2359437	asd	Bacteroidetes	Flavobacteriia	Flavobacteriales	Flavobacteriaceae	Leeuwenhoekiella	Leeuwenhoekiella blandensis	Leeuwenhoekiella blandensis MED217
gene_id_2363013	asd	Proteobacteria	Gammaproteobacteria	Vibrionales	Vibrionaceae	Vibrio	Vibrio sp. MED222	Vibrio sp. MED222
gene_id_2363264	asd	Proteobacteria	Gammaproteobacteria	Vibrionales	Vibrionaceae	Vibrio	Vibrio sp. MED222	Vibrio sp. MED222
gene_id_2363349	asd	Proteobacteria	Gammaproteobacteria	Vibrionales	Vibrionaceae	Vibrio	Vibrio sp. MED222	Vibrio sp. MED222
gene_id_2363811	asd	Bacteroidetes	Flavobacteriia	Flavobacteriales	NA	Candidatus Sulcia	Candidatus Sulcia muelleri	Candidatus Sulcia muelleri str. Hc (Homalodisca coagulata)
gene_id_2364969	asd	Cyanobacteria	NA	Chroococcales	NA	Synechococcus	Synechococcus sp. WH 5701	Synechococcus sp. WH 5701
gene_id_2366682	asd	Cyanobacteria	NA	Chroococcales	NA	Synechococcus	Synechococcus sp. WH 5701	Synechococcus sp. WH 5701
gene_id_2367383	asd	Cyanobacteria	NA	Chroococcales	NA	Synechococcus	Synechococcus sp. RS9917	Synechococcus sp. RS9917
gene_id_2368411	asd	Cyanobacteria	NA	Chroococcales	NA	Synechococcus	Synechococcus sp. RS9917	Synechococcus sp. RS9917
gene_id_2370450	asd	Proteobacteria	Epsilonproteobacteria	Campylobacterales	Campylobacteraceae	Campylobacter	Campylobacter jejuni	Campylobacter jejuni subsp. jejuni HB93-13
gene_id_237061	asd	Proteobacteria	Deltaproteobacteria	Desulfuromonadales	Geobacteraceae	Geobacter	Geobacter bemidjiensis	Geobacter bemidjiensis Bem
gene_id_237062	asd	Proteobacteria	Deltaproteobacteria	Desulfuromonadales	Geobacteraceae	Geobacter	Geobacter bemidjiensis	Geobacter bemidjiensis Bem
gene_id_237063	asd	Proteobacteria	Deltaproteobacteria	Desulfuromonadales	Geobacteraceae	Geobacter	Geobacter bemidjiensis	Geobacter bemidjiensis Bem
gene_id_2371489	asd	Proteobacteria	Epsilonproteobacteria	Campylobacterales	Campylobacteraceae	Campylobacter	Campylobacter jejuni	Campylobacter jejuni subsp. jejuni HB93-13
gene_id_2371913	asd	Planctomycetes	Planctomycetia	Planctomycetales	Planctomycetaceae	Blastopirellula	Blastopirellula marina	Blastopirellula marina DSM 3645
gene_id_2373204	asd	Planctomycetes	Planctomycetia	Planctomycetales	Planctomycetaceae	Blastopirellula	Blastopirellula marina	Blastopirellula marina DSM 3645
gene_id_2378687	asd	Proteobacteria	Gammaproteobacteria	Cellvibrionales	Halieaceae	Congregibacter	Congregibacter litoralis	Congregibacter litoralis KT71
gene_id_2378688	asd	Proteobacteria	Gammaproteobacteria	Cellvibrionales	Halieaceae	Congregibacter	Congregibacter litoralis	Congregibacter litoralis KT71
gene_id_2382851	asd	Actinobacteria	Actinobacteria	NA	NA	NA	marine actinobacterium PHSC20C1	marine actinobacterium PHSC20C1
gene_id_2384267	asd	Bacteroidetes	Flavobacteriia	Flavobacteriales	Flavobacteriaceae	Maribacter	Maribacter sp. HTCC2170	Maribacter sp. HTCC2170
gene_id_2389718	asd	Proteobacteria	Gammaproteobacteria	Oceanospirillales	Saccharospirillaceae	Reinekea	Reinekea blandensis	Reinekea blandensis MED297
gene_id_2389719	asd	Proteobacteria	Gammaproteobacteria	Oceanospirillales	Saccharospirillaceae	Reinekea	Reinekea blandensis	Reinekea blandensis MED297
gene_id_2393339	asd	Proteobacteria	Gammaproteobacteria	Chromatiales	Ectothiorhodospiraceae	Nitrococcus	Nitrococcus mobilis	Nitrococcus mobilis Nb-231
gene_id_2393340	asd	Proteobacteria	Gammaproteobacteria	Chromatiales	Ectothiorhodospiraceae	Nitrococcus	Nitrococcus mobilis	Nitrococcus mobilis Nb-231
gene_id_2395	asd	Bacteroidetes	Flavobacteriia	Flavobacteriales	Flavobacteriaceae	Robiginitalea	Robiginitalea biformata	Robiginitalea biformata HTCC2501
gene_id_2395000	asd	Bacteroidetes	Flavobacteriia	Flavobacteriales	Flavobacteriaceae	Polaribacter	Polaribacter irgensii	Polaribacter irgensii 23-P
gene_id_2395097	asd	Bacteroidetes	Flavobacteriia	Flavobacteriales	Flavobacteriaceae	Polaribacter	Polaribacter irgensii	Polaribacter irgensii 23-P
gene_id_2396987	asd	Proteobacteria	Gammaproteobacteria	Alteromonadales	Pseudoalteromonadaceae	Pseudoalteromonas	Pseudoalteromonas tunicata	Pseudoalteromonas tunicata D2
gene_id_2400012	asd	Proteobacteria	Gammaproteobacteria	Alteromonadales	Pseudoalteromonadaceae	Pseudoalteromonas	Pseudoalteromonas tunicata	Pseudoalteromonas tunicata D2
gene_id_2400605	asd	Proteobacteria	Gammaproteobacteria	Alteromonadales	Pseudoalteromonadaceae	Pseudoalteromonas	Pseudoalteromonas tunicata	Pseudoalteromonas tunicata D2
gene_id_2403009	asd	Proteobacteria	Gammaproteobacteria	Vibrionales	Vibrionaceae	Photobacterium	Photobacterium angustum	Photobacterium angustum S14
gene_id_2403131	asd	Proteobacteria	Gammaproteobacteria	Vibrionales	Vibrionaceae	Photobacterium	Photobacterium angustum	Photobacterium angustum S14
gene_id_2404594	asd	Proteobacteria	Gammaproteobacteria	Vibrionales	Vibrionaceae	Photobacterium	Photobacterium angustum	Photobacterium angustum S14
gene_id_2406985	asd	Cyanobacteria	NA	Chroococcales	NA	Synechococcus	Synechococcus sp. WH 7805	Synechococcus sp. WH 7805
gene_id_2408154	asd	Cyanobacteria	NA	Chroococcales	NA	Synechococcus	Synechococcus sp. WH 7805	Synechococcus sp. WH 7805
gene_id_2409204	asd	Proteobacteria	Gammaproteobacteria	Enterobacteriales	Enterobacteriaceae	Yersinia	Yersinia pestis	Yersinia pestis biovar Orientalis str. IP275
gene_id_2409432	asd	Proteobacteria	Gammaproteobacteria	Enterobacteriales	Enterobacteriaceae	Yersinia	Yersinia pestis	Yersinia pestis biovar Orientalis str. IP275
gene_id_2409434	asd	Proteobacteria	Gammaproteobacteria	Enterobacteriales	Enterobacteriaceae	Yersinia	Yersinia pestis	Yersinia pestis biovar Orientalis str. IP275
gene_id_2410213	asd	Proteobacteria	Gammaproteobacteria	Enterobacteriales	Enterobacteriaceae	Yersinia	Yersinia pestis	Yersinia pestis biovar Orientalis str. IP275
gene_id_2413236	asd	Proteobacteria	Alphaproteobacteria	Rhodobacterales	Rhodobacteraceae	Oceanicola	Oceanicola granulosus	Oceanicola granulosus HTCC2516
gene_id_2415563	asd	Proteobacteria	Alphaproteobacteria	Rhodobacterales	Rhodobacteraceae	Oceanicola	Oceanicola granulosus	Oceanicola granulosus HTCC2516
gene_id_2415564	asd	Proteobacteria	Alphaproteobacteria	Rhodobacterales	Rhodobacteraceae	Oceanicola	Oceanicola granulosus	Oceanicola granulosus HTCC2516
gene_id_2417512	asd	Proteobacteria	Gammaproteobacteria	Vibrionales	Vibrionaceae	Photobacterium	Photobacterium sp. SKA34	Photobacterium sp. SKA34
gene_id_2417912	asd	Proteobacteria	Gammaproteobacteria	Vibrionales	Vibrionaceae	Photobacterium	Photobacterium sp. SKA34	Photobacterium sp. SKA34
gene_id_2418027	asd	Proteobacteria	Gammaproteobacteria	Vibrionales	Vibrionaceae	Photobacterium	Photobacterium sp. SKA34	Photobacterium sp. SKA34
gene_id_2420116	asd	Proteobacteria	Gammaproteobacteria	Vibrionales	Vibrionaceae	Photobacterium	Photobacterium sp. SKA34	Photobacterium sp. SKA34
gene_id_2422564	asd	Proteobacteria	Gammaproteobacteria	Oceanospirillales	Oceanospirillaceae	Neptuniibacter	Neptuniibacter caesariensis	Neptuniibacter caesariensis
gene_id_2422565	asd	Proteobacteria	Gammaproteobacteria	Oceanospirillales	Oceanospirillaceae	Neptuniibacter	Neptuniibacter caesariensis	Neptuniibacter caesariensis
gene_id_2422566	asd	Proteobacteria	Gammaproteobacteria	Oceanospirillales	Oceanospirillaceae	Neptuniibacter	Neptuniibacter caesariensis	Neptuniibacter caesariensis
gene_id_242309	asd	Proteobacteria	Betaproteobacteria	Burkholderiales	Burkholderiaceae	Ralstonia	Ralstonia pickettii	Ralstonia pickettii 12J
gene_id_242311	asd	Proteobacteria	Betaproteobacteria	Burkholderiales	Burkholderiaceae	Ralstonia	Ralstonia pickettii	Ralstonia pickettii 12J
gene_id_2427889	asd	Firmicutes	Bacilli	Bacillales	Bacillaceae	Bacillus	Bacillus sp. NRRL B-14911	Bacillus sp. NRRL B-14911
gene_id_2429820	asd	Firmicutes	Bacilli	Bacillales	Bacillaceae	Bacillus	Bacillus sp. NRRL B-14911	Bacillus sp. NRRL B-14911
gene_id_2430445	asd	Bacteroidetes	Flavobacteriia	NA	NA	NA	Flavobacteria bacterium BBFL7	Flavobacteria bacterium BBFL7
gene_id_2431430	asd	Bacteroidetes	Flavobacteriia	NA	NA	NA	Flavobacteria bacterium BBFL7	Flavobacteria bacterium BBFL7
gene_id_2434103	asd	Proteobacteria	Gammaproteobacteria	Alteromonadales	Psychromonadaceae	Psychromonas	Psychromonas sp. CNPT3	Psychromonas sp. CNPT3
gene_id_2434379	asd	Proteobacteria	Gammaproteobacteria	Alteromonadales	Psychromonadaceae	Psychromonas	Psychromonas sp. CNPT3	Psychromonas sp. CNPT3
gene_id_2434705	asd	Proteobacteria	Gammaproteobacteria	Alteromonadales	Psychromonadaceae	Psychromonas	Psychromonas sp. CNPT3	Psychromonas sp. CNPT3
gene_id_2436603	asd	Proteobacteria	Gammaproteobacteria	Vibrionales	Vibrionaceae	Photobacterium	Photobacterium profundum	Photobacterium profundum 3TCK
gene_id_2436678	asd	Proteobacteria	Gammaproteobacteria	Vibrionales	Vibrionaceae	Photobacterium	Photobacterium profundum	Photobacterium profundum 3TCK
gene_id_2437719	asd	Proteobacteria	Gammaproteobacteria	Vibrionales	Vibrionaceae	Photobacterium	Photobacterium profundum	Photobacterium profundum 3TCK
gene_id_2441665	asd	Proteobacteria	Gammaproteobacteria	Cellvibrionales	Porticoccaceae	NA	gamma proteobacterium HTCC2207	gamma proteobacterium HTCC2207
gene_id_2441666	asd	Proteobacteria	Gammaproteobacteria	Cellvibrionales	Porticoccaceae	NA	gamma proteobacterium HTCC2207	gamma proteobacterium HTCC2207
gene_id_244267	asd	Proteobacteria	Alphaproteobacteria	Rhodobacterales	Hyphomonadaceae	Hirschia	Hirschia baltica	Hirschia baltica ATCC 49814
gene_id_2446622	asd	Proteobacteria	Alphaproteobacteria	Rhizobiales	Aurantimonadaceae	Aurantimonas	Aurantimonas manganoxydans	Aurantimonas manganoxydans SI85-9A1
gene_id_2446624	asd	Proteobacteria	Alphaproteobacteria	Rhizobiales	Aurantimonadaceae	Aurantimonas	Aurantimonas manganoxydans	Aurantimonas manganoxydans SI85-9A1
gene_id_2448210	asd	Bacteroidetes	Flavobacteriia	Flavobacteriales	Flavobacteriaceae	Psychroflexus	Psychroflexus torquis	Psychroflexus torquis ATCC 700755
gene_id_2448965	asd	Bacteroidetes	Flavobacteriia	Flavobacteriales	Flavobacteriaceae	Psychroflexus	Psychroflexus torquis	Psychroflexus torquis ATCC 700755
gene_id_2451118	asd	Bacteroidetes	Flavobacteriia	Flavobacteriales	Flavobacteriaceae	Psychroflexus	Psychroflexus torquis	Psychroflexus torquis ATCC 700755
gene_id_2452787	asd	Bacteroidetes	Flavobacteriia	Flavobacteriales	Flavobacteriaceae	Psychroflexus	Psychroflexus torquis	Psychroflexus torquis ATCC 700755
gene_id_2454408	asd	Proteobacteria	Gammaproteobacteria	Vibrionales	Vibrionaceae	Vibrio	Vibrio alginolyticus	Vibrio alginolyticus 12G01
gene_id_2454486	asd	Proteobacteria	Gammaproteobacteria	Vibrionales	Vibrionaceae	Vibrio	Vibrio alginolyticus	Vibrio alginolyticus 12G01
gene_id_2457071	asd	Proteobacteria	Gammaproteobacteria	Vibrionales	Vibrionaceae	Vibrio	Vibrio alginolyticus	Vibrio alginolyticus 12G01
gene_id_2460505	asd	Firmicutes	Bacilli	Lactobacillales	Lactobacillaceae	Lactobacillus	Lactobacillus reuteri	Lactobacillus reuteri 100-23
gene_id_2463320	asd	Proteobacteria	Deltaproteobacteria	NA	NA	NA	delta proteobacterium MLMS-1	delta proteobacterium MLMS-1
gene_id_2464362	asd	Proteobacteria	Deltaproteobacteria	NA	NA	NA	delta proteobacterium MLMS-1	delta proteobacterium MLMS-1
gene_id_2468109	asd	Proteobacteria	Alphaproteobacteria	Sphingomonadales	Sphingomonadaceae	Sphingomonas	Sphingomonas sp. SKA58	Sphingomonas sp. SKA58
gene_id_2470263	asd	Proteobacteria	Alphaproteobacteria	Sphingomonadales	Sphingomonadaceae	Sphingomonas	Sphingomonas sp. SKA58	Sphingomonas sp. SKA58
gene_id_2470599	asd	Proteobacteria	Gammaproteobacteria	Oceanospirillales	Oceanospirillaceae	Bermanella	Bermanella marisrubri	Bermanella marisrubri
gene_id_2470600	asd	Proteobacteria	Gammaproteobacteria	Oceanospirillales	Oceanospirillaceae	Bermanella	Bermanella marisrubri	Bermanella marisrubri
gene_id_2474745	asd	Proteobacteria	Gammaproteobacteria	Legionellales	Coxiellaceae	Rickettsiella	Rickettsiella grylli	Rickettsiella grylli
gene_id_2477981	asd	Proteobacteria	Gammaproteobacteria	Xanthomonadales	Xanthomonadaceae	Xanthomonas	Xanthomonas oryzae	Xanthomonas oryzae pv. oryzicola BLS256
gene_id_2478702	asd	Proteobacteria	Gammaproteobacteria	Xanthomonadales	Xanthomonadaceae	Xanthomonas	Xanthomonas oryzae	Xanthomonas oryzae pv. oryzicola BLS256
gene_id_2480107	asd	Proteobacteria	Alphaproteobacteria	Rickettsiales	Anaplasmataceae	Wolbachia	Wolbachia endosymbiont of Drosophila willistoni	Wolbachia endosymbiont of Drosophila willistoni TSC#14030-0811.24
gene_id_2480197	asd	Proteobacteria	Alphaproteobacteria	Rickettsiales	Anaplasmataceae	Wolbachia	Wolbachia endosymbiont of Drosophila willistoni	Wolbachia endosymbiont of Drosophila willistoni TSC#14030-0811.24
gene_id_248063	asd	Firmicutes	Bacilli	Lactobacillales	Streptococcaceae	Streptococcus	Streptococcus uberis	Streptococcus uberis 0140J
gene_id_2481004	asd	Firmicutes	Bacilli	Bacillales	Paenibacillaceae	Paenibacillus	Paenibacillus larvae	Paenibacillus larvae subsp. larvae BRL-230010
gene_id_2484631	asd	Firmicutes	Bacilli	Bacillales	Paenibacillaceae	Paenibacillus	Paenibacillus larvae	Paenibacillus larvae subsp. larvae BRL-230010
gene_id_2484938	asd	Firmicutes	Bacilli	Bacillales	Paenibacillaceae	Paenibacillus	Paenibacillus larvae	Paenibacillus larvae subsp. larvae BRL-230010
gene_id_2485133	asd	Firmicutes	Bacilli	Bacillales	Paenibacillaceae	Paenibacillus	Paenibacillus larvae	Paenibacillus larvae subsp. larvae BRL-230010
gene_id_2487942	asd	Firmicutes	Bacilli	Bacillales	Listeriaceae	Listeria	Listeria monocytogenes	Listeria monocytogenes FSL F2-515
gene_id_2488738	asd	Firmicutes	Bacilli	Bacillales	Listeriaceae	Listeria	Listeria monocytogenes	Listeria monocytogenes FSL F2-515
gene_id_2490034	asd	Firmicutes	Bacilli	Bacillales	Listeriaceae	Listeria	Listeria monocytogenes	Listeria monocytogenes FSL J1-194
gene_id_2490035	asd	Firmicutes	Bacilli	Bacillales	Listeriaceae	Listeria	Listeria monocytogenes	Listeria monocytogenes FSL J1-194
gene_id_2491038	asd	Firmicutes	Bacilli	Bacillales	Listeriaceae	Listeria	Listeria monocytogenes	Listeria monocytogenes FSL J1-194
gene_id_2493672	asd	Firmicutes	Bacilli	Bacillales	Listeriaceae	Listeria	Listeria monocytogenes	Listeria monocytogenes FSL J1-175
gene_id_2494705	asd	Firmicutes	Bacilli	Bacillales	Listeriaceae	Listeria	Listeria monocytogenes	Listeria monocytogenes FSL J1-175
gene_id_2494873	asd	Firmicutes	Bacilli	Bacillales	Listeriaceae	Listeria	Listeria monocytogenes	Listeria monocytogenes FSL J1-175
gene_id_2495769	asd	Firmicutes	Bacilli	Bacillales	Listeriaceae	Listeria	Listeria monocytogenes	Listeria monocytogenes FSL J1-208
gene_id_2497065	asd	Firmicutes	Bacilli	Bacillales	Listeriaceae	Listeria	Listeria monocytogenes	Listeria monocytogenes FSL J1-208
gene_id_2497139	asd	Firmicutes	Bacilli	Bacillales	Listeriaceae	Listeria	Listeria monocytogenes	Listeria monocytogenes FSL J1-208
gene_id_2498695	asd	Firmicutes	Bacilli	Bacillales	Listeriaceae	Listeria	Listeria monocytogenes	Listeria monocytogenes FSL J1-208
gene_id_2498696	asd	Firmicutes	Bacilli	Bacillales	Listeriaceae	Listeria	Listeria monocytogenes	Listeria monocytogenes FSL J1-208
gene_id_2499363	asd	Firmicutes	Bacilli	Bacillales	Listeriaceae	Listeria	Listeria monocytogenes	Listeria monocytogenes FSL J2-064
gene_id_2500805	asd	Firmicutes	Bacilli	Bacillales	Listeriaceae	Listeria	Listeria monocytogenes	Listeria monocytogenes FSL J2-064
gene_id_2502066	asd	Firmicutes	Bacilli	Bacillales	Listeriaceae	Listeria	Listeria monocytogenes	Listeria monocytogenes FSL J2-064
gene_id_2502727	asd	Firmicutes	Bacilli	Bacillales	Listeriaceae	Listeria	Listeria monocytogenes	Listeria monocytogenes FSL R2-503
gene_id_2502728	asd	Firmicutes	Bacilli	Bacillales	Listeriaceae	Listeria	Listeria monocytogenes	Listeria monocytogenes FSL R2-503
gene_id_2503593	asd	Firmicutes	Bacilli	Bacillales	Listeriaceae	Listeria	Listeria monocytogenes	Listeria monocytogenes FSL R2-503
gene_id_2505685	asd	Firmicutes	Bacilli	Bacillales	Listeriaceae	Listeria	Listeria monocytogenes	Listeria monocytogenes J0161
gene_id_2509729	asd	Chlorobi	Chlorobia	Chlorobiales	Chlorobiaceae	Chlorobium	Chlorobium ferrooxidans	Chlorobium ferrooxidans DSM 13031
gene_id_2510277	asd	Chlorobi	Chlorobia	Chlorobiales	Chlorobiaceae	Chlorobium	Chlorobium ferrooxidans	Chlorobium ferrooxidans DSM 13031
gene_id_2511032	asd	Proteobacteria	Gammaproteobacteria	NA	NA	Candidatus Endoriftia	Candidatus Endoriftia persephone	Candidatus Endoriftia persephone str. Hot96_1+Hot96_2
gene_id_2511219	asd	Proteobacteria	Gammaproteobacteria	NA	NA	Candidatus Endoriftia	Candidatus Endoriftia persephone	Candidatus Endoriftia persephone str. Hot96_1+Hot96_2
gene_id_2511893	asd	Proteobacteria	Gammaproteobacteria	NA	NA	Candidatus Endoriftia	Candidatus Endoriftia persephone	Candidatus Endoriftia persephone str. Hot96_1+Hot96_2
gene_id_251285	asd	Firmicutes	Bacilli	Bacillales	Bacillaceae	Bacillus	Bacillus cereus	Bacillus cereus AH820
gene_id_2514503	asd	Proteobacteria	Gammaproteobacteria	NA	NA	Candidatus Endoriftia	Candidatus Endoriftia persephone	Candidatus Endoriftia persephone str. Hot96_1+Hot96_2
gene_id_2514504	asd	Proteobacteria	Gammaproteobacteria	NA	NA	Candidatus Endoriftia	Candidatus Endoriftia persephone	Candidatus Endoriftia persephone str. Hot96_1+Hot96_2
gene_id_2518315	asd	Firmicutes	Bacilli	Bacillales	Listeriaceae	Listeria	Listeria monocytogenes	Listeria monocytogenes HPB2262
gene_id_2519080	asd	Firmicutes	Bacilli	Bacillales	Listeriaceae	Listeria	Listeria monocytogenes	Listeria monocytogenes HPB2262
gene_id_2520533	asd	Proteobacteria	Alphaproteobacteria	Rhizobiales	Aurantimonadaceae	Fulvimarina	Fulvimarina pelagi	Fulvimarina pelagi HTCC2506
gene_id_2522278	asd	Proteobacteria	Alphaproteobacteria	Rhizobiales	Aurantimonadaceae	Fulvimarina	Fulvimarina pelagi	Fulvimarina pelagi HTCC2506
gene_id_2522597	asd	Proteobacteria	Alphaproteobacteria	Rhizobiales	Aurantimonadaceae	Fulvimarina	Fulvimarina pelagi	Fulvimarina pelagi HTCC2506
gene_id_2524957	asd	Proteobacteria	Alphaproteobacteria	Rhodobacterales	Rhodobacteraceae	Pelagibaca	Pelagibaca bermudensis	Pelagibaca bermudensis HTCC2601
gene_id_2525603	asd	Proteobacteria	Alphaproteobacteria	Rhodobacterales	Rhodobacteraceae	Pelagibaca	Pelagibaca bermudensis	Pelagibaca bermudensis HTCC2601
gene_id_252594	asd	Firmicutes	Bacilli	Bacillales	Bacillaceae	Bacillus	Bacillus cereus	Bacillus cereus AH820
gene_id_2527398	asd	Proteobacteria	Alphaproteobacteria	Rhodobacterales	Rhodobacteraceae	Pelagibaca	Pelagibaca bermudensis	Pelagibaca bermudensis HTCC2601
gene_id_2530030	asd	Proteobacteria	Alphaproteobacteria	Rhodobacterales	NA	NA	Rhodobacterales bacterium HTCC2255	Rhodobacterales bacterium HTCC2255
gene_id_2530031	asd	Proteobacteria	Alphaproteobacteria	Rhodobacterales	NA	NA	Rhodobacterales bacterium HTCC2255	Rhodobacterales bacterium HTCC2255
gene_id_2530627	asd	Proteobacteria	Alphaproteobacteria	Rhodobacterales	NA	NA	Rhodobacterales bacterium HTCC2255	Rhodobacterales bacterium HTCC2255
gene_id_2532628	asd	Proteobacteria	Alphaproteobacteria	Rhodobacterales	NA	NA	Rhodobacterales bacterium HTCC2255	Rhodobacterales bacterium HTCC2255
gene_id_25327	asd	Actinobacteria	Actinobacteria	Corynebacteriales	Mycobacteriaceae	Mycobacterium	Mycobacterium bovis	Mycobacterium bovis BCG str. Pasteur 1173P2
gene_id_2533789	asd	Proteobacteria	Zetaproteobacteria	Mariprofundales	Mariprofundaceae	Mariprofundus	Mariprofundus ferrooxydans	Mariprofundus ferrooxydans PV-1
gene_id_2533790	asd	Proteobacteria	Zetaproteobacteria	Mariprofundales	Mariprofundaceae	Mariprofundus	Mariprofundus ferrooxydans	Mariprofundus ferrooxydans PV-1
gene_id_2536760	asd	Cyanobacteria	NA	Chroococcales	NA	Synechococcus	Synechococcus sp. BL107	Synechococcus sp. BL107
gene_id_2537469	asd	Cyanobacteria	NA	Chroococcales	NA	Synechococcus	Synechococcus sp. BL107	Synechococcus sp. BL107
gene_id_2539868	asd	Cyanobacteria	NA	Chroococcales	NA	Synechococcus	Synechococcus sp. RS9916	Synechococcus sp. RS9916
gene_id_2540211	asd	Cyanobacteria	NA	Chroococcales	NA	Synechococcus	Synechococcus sp. RS9916	Synechococcus sp. RS9916
gene_id_2545231	asd	Proteobacteria	Betaproteobacteria	Burkholderiales	Comamonadaceae	Comamonas	Comamonas testosteroni	Comamonas testosteroni KF-1
gene_id_2545232	asd	Proteobacteria	Betaproteobacteria	Burkholderiales	Comamonadaceae	Comamonas	Comamonas testosteroni	Comamonas testosteroni KF-1
gene_id_2548191	asd	Proteobacteria	Gammaproteobacteria	Vibrionales	Vibrionaceae	Vibrio	Vibrio cholerae	Vibrio cholerae 1587
gene_id_2549668	asd	Proteobacteria	Gammaproteobacteria	Vibrionales	Vibrionaceae	Vibrio	Vibrio cholerae	Vibrio cholerae 1587
gene_id_2549826	asd	Proteobacteria	Gammaproteobacteria	Vibrionales	Vibrionaceae	Vibrio	Vibrio cholerae	Vibrio cholerae 1587
gene_id_2550481	asd	Proteobacteria	Gammaproteobacteria	Vibrionales	Vibrionaceae	Vibrio	Vibrio cholerae	Vibrio cholerae 1587
gene_id_2552875	asd	Proteobacteria	Gammaproteobacteria	Vibrionales	Vibrionaceae	Vibrio	Vibrio cholerae	Vibrio cholerae MZO-3
gene_id_2553305	asd	Proteobacteria	Gammaproteobacteria	Vibrionales	Vibrionaceae	Vibrio	Vibrio cholerae	Vibrio cholerae MZO-3
gene_id_2553797	asd	Proteobacteria	Gammaproteobacteria	Vibrionales	Vibrionaceae	Vibrio	Vibrio cholerae	Vibrio cholerae MZO-3
gene_id_2554404	asd	Proteobacteria	Gammaproteobacteria	Vibrionales	Vibrionaceae	Vibrio	Vibrio cholerae	Vibrio cholerae MZO-3
gene_id_2558332	asd	Proteobacteria	Alphaproteobacteria	Rhodobacterales	Rhodobacteraceae	Labrenzia	Labrenzia aggregata	Labrenzia aggregata IAM 12614
gene_id_2558666	asd	Proteobacteria	Alphaproteobacteria	Rhodobacterales	Rhodobacteraceae	Labrenzia	Labrenzia aggregata	Labrenzia aggregata IAM 12614
gene_id_2558680	asd	Proteobacteria	Alphaproteobacteria	Rhodobacterales	Rhodobacteraceae	Labrenzia	Labrenzia aggregata	Labrenzia aggregata IAM 12614
gene_id_2561264	asd	Proteobacteria	Betaproteobacteria	Methylophilales	NA	NA	Methylophilales bacterium HTCC2181	Methylophilales bacterium HTCC2181
gene_id_2561265	asd	Proteobacteria	Betaproteobacteria	Methylophilales	NA	NA	Methylophilales bacterium HTCC2181	Methylophilales bacterium HTCC2181
gene_id_2562159	asd	Firmicutes	Clostridia	Clostridiales	Eubacteriaceae	Eubacterium	Eubacterium ventriosum	Eubacterium ventriosum ATCC 27560
gene_id_2562173	asd	Firmicutes	Clostridia	Clostridiales	Eubacteriaceae	Eubacterium	Eubacterium ventriosum	Eubacterium ventriosum ATCC 27560
gene_id_256284	asd	Proteobacteria	Gammaproteobacteria	Pseudomonadales	Pseudomonadaceae	Pseudomonas	Pseudomonas aeruginosa	Pseudomonas aeruginosa LESB58
gene_id_256285	asd	Proteobacteria	Gammaproteobacteria	Pseudomonadales	Pseudomonadaceae	Pseudomonas	Pseudomonas aeruginosa	Pseudomonas aeruginosa LESB58
gene_id_256286	asd	Proteobacteria	Gammaproteobacteria	Pseudomonadales	Pseudomonadaceae	Pseudomonas	Pseudomonas aeruginosa	Pseudomonas aeruginosa LESB58
gene_id_2567431	asd	Bacteroidetes	Bacteroidia	Bacteroidales	Bacteroidaceae	Bacteroides	Bacteroides caccae	Bacteroides caccae ATCC 43185
gene_id_2568009	asd	Bacteroidetes	Bacteroidia	Bacteroidales	Bacteroidaceae	Bacteroides	Bacteroides caccae	Bacteroides caccae ATCC 43185
gene_id_2568916	asd	Actinobacteria	Coriobacteriia	Coriobacteriales	Coriobacteriaceae	Collinsella	Collinsella aerofaciens	Collinsella aerofaciens ATCC 25986
gene_id_2572470	asd	Firmicutes	Clostridia	Clostridiales	Lachnospiraceae	Blautia	Blautia obeum	Blautia obeum ATCC 29174
gene_id_2572505	asd	Firmicutes	Clostridia	Clostridiales	Lachnospiraceae	Blautia	Blautia obeum	Blautia obeum ATCC 29174
gene_id_2575493	asd	Firmicutes	Clostridia	Clostridiales	Lachnospiraceae	Blautia	[Ruminococcus] torques	Ruminococcus torques ATCC 27756
gene_id_2575980	asd	Firmicutes	Clostridia	Clostridiales	Lachnospiraceae	Blautia	[Ruminococcus] torques	Ruminococcus torques ATCC 27756
gene_id_2578660	asd	Proteobacteria	Gammaproteobacteria	Alteromonadales	NA	NA	Alteromonadales bacterium TW-7	Alteromonadales bacterium TW-7
gene_id_2578929	asd	Proteobacteria	Gammaproteobacteria	Alteromonadales	NA	NA	Alteromonadales bacterium TW-7	Alteromonadales bacterium TW-7
gene_id_2579062	asd	Proteobacteria	Gammaproteobacteria	Alteromonadales	NA	NA	Alteromonadales bacterium TW-7	Alteromonadales bacterium TW-7
gene_id_2579063	asd	Proteobacteria	Gammaproteobacteria	Alteromonadales	NA	NA	Alteromonadales bacterium TW-7	Alteromonadales bacterium TW-7
gene_id_2581248	asd	Proteobacteria	Gammaproteobacteria	Cellvibrionales	Spongiibacteraceae	NA	marine gamma proteobacterium HTCC2143	marine gamma proteobacterium HTCC2143
gene_id_2581249	asd	Proteobacteria	Gammaproteobacteria	Cellvibrionales	Spongiibacteraceae	NA	marine gamma proteobacterium HTCC2143	marine gamma proteobacterium HTCC2143
gene_id_2584499	asd	Cyanobacteria	NA	Oscillatoriales	NA	Lyngbya	Lyngbya sp. PCC 8106	Lyngbya sp. PCC 8106
gene_id_2586283	asd	Cyanobacteria	NA	Oscillatoriales	NA	Lyngbya	Lyngbya sp. PCC 8106	Lyngbya sp. PCC 8106
gene_id_2591190	asd	Proteobacteria	Gammaproteobacteria	Cellvibrionales	Halieaceae	NA	marine gamma proteobacterium HTCC2080	marine gamma proteobacterium HTCC2080
gene_id_2591191	asd	Proteobacteria	Gammaproteobacteria	Cellvibrionales	Halieaceae	NA	marine gamma proteobacterium HTCC2080	marine gamma proteobacterium HTCC2080
gene_id_2594296	asd	Cyanobacteria	NA	Nostocales	Nostocaceae	Nodularia	Nodularia spumigena	Nodularia spumigena CCY9414
gene_id_2596722	asd	Cyanobacteria	NA	Nostocales	Nostocaceae	Nodularia	Nodularia spumigena	Nodularia spumigena CCY9414
gene_id_2597743	asd	Proteobacteria	Gammaproteobacteria	Vibrionales	Vibrionaceae	Vibrio	Vibrio cholerae	Vibrio cholerae NCTC 8457
gene_id_2599788	asd	Proteobacteria	Gammaproteobacteria	Vibrionales	Vibrionaceae	Vibrio	Vibrio cholerae	Vibrio cholerae NCTC 8457
gene_id_2600075	asd	Proteobacteria	Gammaproteobacteria	Vibrionales	Vibrionaceae	Vibrio	Vibrio cholerae	Vibrio cholerae NCTC 8457
gene_id_2602650	asd	Proteobacteria	Gammaproteobacteria	Vibrionales	Vibrionaceae	Vibrio	Vibrio cholerae	Vibrio cholerae B33
gene_id_2603419	asd	Proteobacteria	Gammaproteobacteria	Vibrionales	Vibrionaceae	Vibrio	Vibrio cholerae	Vibrio cholerae B33
gene_id_2604090	asd	Proteobacteria	Gammaproteobacteria	Vibrionales	Vibrionaceae	Vibrio	Vibrio cholerae	Vibrio cholerae B33
gene_id_2604790	asd	Proteobacteria	Gammaproteobacteria	Vibrionales	Vibrionaceae	Vibrio	Vibrio cholerae	Vibrio cholerae B33
gene_id_2604791	asd	Proteobacteria	Gammaproteobacteria	Vibrionales	Vibrionaceae	Vibrio	Vibrio cholerae	Vibrio cholerae B33
gene_id_2606177	asd	Proteobacteria	Gammaproteobacteria	Vibrionales	Vibrionaceae	Vibrio	Vibrio cholerae	Vibrio cholerae 623-39
gene_id_2607663	asd	Proteobacteria	Gammaproteobacteria	Vibrionales	Vibrionaceae	Vibrio	Vibrio cholerae	Vibrio cholerae 623-39
gene_id_2607792	asd	Proteobacteria	Gammaproteobacteria	Vibrionales	Vibrionaceae	Vibrio	Vibrio cholerae	Vibrio cholerae 623-39
gene_id_2608429	asd	Proteobacteria	Gammaproteobacteria	Vibrionales	Vibrionaceae	Vibrio	Vibrio cholerae	Vibrio cholerae 623-39
gene_id_2608795	asd	Firmicutes	Negativicutes	Selenomonadales	Sporomusaceae	Thermosinus	Thermosinus carboxydivorans	Thermosinus carboxydivorans Nor1
gene_id_2610828	asd	Firmicutes	Negativicutes	Selenomonadales	Sporomusaceae	Thermosinus	Thermosinus carboxydivorans	Thermosinus carboxydivorans Nor1
gene_id_2614077	asd	Proteobacteria	Gammaproteobacteria	Vibrionales	Vibrionaceae	Vibrio	Vibrio campbellii	Vibrio campbellii HY01
gene_id_2614437	asd	Proteobacteria	Gammaproteobacteria	Vibrionales	Vibrionaceae	Vibrio	Vibrio campbellii	Vibrio campbellii HY01
gene_id_2614659	asd	Proteobacteria	Gammaproteobacteria	Vibrionales	Vibrionaceae	Vibrio	Vibrio campbellii	Vibrio campbellii HY01
gene_id_2621994	asd	Bacteroidetes	Cytophagia	Cytophagales	Cytophagaceae	Microscilla	Microscilla marina	Microscilla marina ATCC 23134
gene_id_2622928	asd	Bacteroidetes	Cytophagia	Cytophagales	Cytophagaceae	Microscilla	Microscilla marina	Microscilla marina ATCC 23134
gene_id_26245	asd	Proteobacteria	Alphaproteobacteria	Sphingomonadales	Sphingomonadaceae	Zymomonas	Zymomonas mobilis	Zymomonas mobilis subsp. mobilis NCIMB 11163
gene_id_262613	asd	Firmicutes	Bacilli	Bacillales	Bacillaceae	Bacillus	Bacillus cereus	Bacillus cereus B4264
gene_id_2626296	asd	Firmicutes	Bacilli	Bacillales	Bacillaceae	Bacillus	Bacillus coagulans	Bacillus coagulans 36D1
gene_id_2627716	asd	Firmicutes	Bacilli	Bacillales	Bacillaceae	Bacillus	Bacillus coagulans	Bacillus coagulans 36D1
gene_id_2628269	asd	Firmicutes	Clostridia	Clostridiales	Lachnospiraceae	Dorea	Dorea formicigenerans	Dorea formicigenerans ATCC 27755
gene_id_2629246	asd	Firmicutes	Clostridia	Clostridiales	Lachnospiraceae	Dorea	Dorea formicigenerans	Dorea formicigenerans ATCC 27755
gene_id_2631486	asd	Firmicutes	Clostridia	Clostridiales	Lachnospiraceae	Dorea	Dorea longicatena	Dorea longicatena DSM 13814
gene_id_2632750	asd	Firmicutes	Clostridia	Clostridiales	Lachnospiraceae	Dorea	Dorea longicatena	Dorea longicatena DSM 13814
gene_id_2633680	asd	Bacteroidetes	Bacteroidia	Bacteroidales	Porphyromonadaceae	Parabacteroides	Parabacteroides merdae	Parabacteroides merdae ATCC 43184
gene_id_2640283	asd	Bacteroidetes	Bacteroidia	Bacteroidales	Bacteroidaceae	Bacteroides	Bacteroides ovatus	Bacteroides ovatus ATCC 8483
gene_id_264070	asd	Firmicutes	Bacilli	Bacillales	Bacillaceae	Bacillus	Bacillus cereus	Bacillus cereus B4264
gene_id_2641288	asd	Bacteroidetes	Bacteroidia	Bacteroidales	Bacteroidaceae	Bacteroides	Bacteroides ovatus	Bacteroides ovatus ATCC 8483
gene_id_2643774	asd	Firmicutes	Clostridia	Clostridiales	NA	Pseudoflavonifractor	Pseudoflavonifractor capillosus	Pseudoflavonifractor capillosus ATCC 29799
gene_id_2643838	asd	Firmicutes	Clostridia	Clostridiales	NA	Pseudoflavonifractor	Pseudoflavonifractor capillosus	Pseudoflavonifractor capillosus ATCC 29799
gene_id_2648442	asd	Bacteroidetes	Cytophagia	Cytophagales	Cyclobacteriaceae	Algoriphagus	Algoriphagus machipongonensis	Algoriphagus machipongonensis
gene_id_2650624	asd	Bacteroidetes	Cytophagia	Cytophagales	Cyclobacteriaceae	Algoriphagus	Algoriphagus machipongonensis	Algoriphagus machipongonensis
gene_id_2653951	asd	Firmicutes	Bacilli	Bacillales	Bacillaceae	Bacillus	Bacillus sp. B14905	Bacillus sp. B14905
gene_id_2654713	asd	Firmicutes	Bacilli	Bacillales	Bacillaceae	Bacillus	Bacillus sp. B14905	Bacillus sp. B14905
gene_id_2658617	asd	Cyanobacteria	NA	Chroococcales	NA	Cyanothece	Cyanothece sp. CCY0110	Cyanothece sp. CCY0110
gene_id_2658648	asd	Cyanobacteria	NA	Chroococcales	NA	Cyanothece	Cyanothece sp. CCY0110	Cyanothece sp. CCY0110
gene_id_2661867	asd	Bacteroidetes	Flavobacteriia	Flavobacteriales	NA	NA	Flavobacteria bacterium BAL38	Flavobacteria bacterium BAL38
gene_id_2666536	asd	Proteobacteria	Gammaproteobacteria	Alteromonadales	Alteromonadaceae	Marinobacter	Marinobacter sp. ELB17	Marinobacter sp. ELB17
gene_id_2666537	asd	Proteobacteria	Gammaproteobacteria	Alteromonadales	Alteromonadaceae	Marinobacter	Marinobacter sp. ELB17	Marinobacter sp. ELB17
gene_id_2668341	asd	Proteobacteria	Alphaproteobacteria	Rhodobacterales	Rhodobacteraceae	NA	Rhodobacteraceae bacterium HTCC2150	Rhodobacteraceae bacterium HTCC2150
gene_id_2668448	asd	Proteobacteria	Alphaproteobacteria	Rhodobacterales	Rhodobacteraceae	NA	Rhodobacteraceae bacterium HTCC2150	Rhodobacteraceae bacterium HTCC2150
gene_id_2672482	asd	Proteobacteria	Alphaproteobacteria	Rhodobacterales	Rhodobacteraceae	Sagittula	Sagittula stellata	Sagittula stellata E-37
gene_id_2673797	asd	Proteobacteria	Alphaproteobacteria	Rhodobacterales	Rhodobacteraceae	Sagittula	Sagittula stellata	Sagittula stellata E-37
gene_id_2676467	asd	Proteobacteria	Alphaproteobacteria	Rhodobacterales	Rhodobacteraceae	Sagittula	Sagittula stellata	Sagittula stellata E-37
gene_id_2677880	asd	Proteobacteria	Alphaproteobacteria	Rhodobacterales	Rhodobacteraceae	Roseobacter	Roseobacter sp. CCS2	Roseobacter sp. CCS2
gene_id_2678263	asd	Proteobacteria	Alphaproteobacteria	Rhodobacterales	Rhodobacteraceae	Roseobacter	Roseobacter sp. CCS2	Roseobacter sp. CCS2
gene_id_2678574	asd	Proteobacteria	Alphaproteobacteria	Rhodobacterales	Rhodobacteraceae	Roseobacter	Roseobacter sp. CCS2	Roseobacter sp. CCS2
gene_id_267979	asd	Firmicutes	Bacilli	Bacillales	Bacillaceae	Bacillus	Bacillus cereus	Bacillus cereus AH187
gene_id_2681618	asd	Proteobacteria	Alphaproteobacteria	Rhodobacterales	Rhodobacteraceae	Roseobacter	Roseobacter sp. SK209-2-6	Roseobacter sp. SK209-2-6
gene_id_2681722	asd	Proteobacteria	Alphaproteobacteria	Rhodobacterales	Rhodobacteraceae	Roseobacter	Roseobacter sp. SK209-2-6	Roseobacter sp. SK209-2-6
gene_id_2685259	asd	Firmicutes	Clostridia	Clostridiales	Lachnospiraceae	Blautia	[Ruminococcus] gnavus	Ruminococcus gnavus ATCC 29149
gene_id_2687729	asd	Firmicutes	Clostridia	Clostridiales	Lachnospiraceae	Blautia	[Ruminococcus] gnavus	Ruminococcus gnavus ATCC 29149
gene_id_2688747	asd	Actinobacteria	Actinobacteria	Actinomycetales	Actinomycetaceae	Actinomyces	Actinomyces odontolyticus	Actinomyces odontolyticus ATCC 17982
gene_id_2690702	asd	Proteobacteria	Gammaproteobacteria	Legionellales	Coxiellaceae	Coxiella	Coxiella burnetii	Coxiella burnetii Q321
gene_id_269236	asd	Firmicutes	Bacilli	Bacillales	Bacillaceae	Bacillus	Bacillus cereus	Bacillus cereus AH187
gene_id_2693860	asd	Proteobacteria	Gammaproteobacteria	Enterobacteriales	Enterobacteriaceae	Yersinia	Yersinia pestis	Yersinia pestis biovar Antiqua str. E1979001
gene_id_2693861	asd	Proteobacteria	Gammaproteobacteria	Enterobacteriales	Enterobacteriaceae	Yersinia	Yersinia pestis	Yersinia pestis biovar Antiqua str. E1979001
gene_id_2694735	asd	Proteobacteria	Gammaproteobacteria	Enterobacteriales	Enterobacteriaceae	Yersinia	Yersinia pestis	Yersinia pestis biovar Antiqua str. E1979001
gene_id_2695422	asd	Proteobacteria	Gammaproteobacteria	Enterobacteriales	Enterobacteriaceae	Yersinia	Yersinia pestis	Yersinia pestis biovar Antiqua str. E1979001
gene_id_2700605	asd	Firmicutes	Clostridia	Clostridiales	Clostridiaceae	Clostridium	Clostridium sp. L2-50	Clostridium sp. L2-50
gene_id_2700610	asd	Firmicutes	Clostridia	Clostridiales	Clostridiaceae	Clostridium	Clostridium sp. L2-50	Clostridium sp. L2-50
gene_id_2701896	asd	Proteobacteria	Betaproteobacteria	Burkholderiales	Burkholderiaceae	Burkholderia	Burkholderia pseudomallei	Burkholderia pseudomallei 305
gene_id_2701898	asd	Proteobacteria	Betaproteobacteria	Burkholderiales	Burkholderiaceae	Burkholderia	Burkholderia pseudomallei	Burkholderia pseudomallei 305
gene_id_2707984	asd	Proteobacteria	Gammaproteobacteria	Pasteurellales	Pasteurellaceae	Haemophilus	Haemophilus influenzae	Haemophilus influenzae 22.4-21
gene_id_2707985	asd	Proteobacteria	Gammaproteobacteria	Pasteurellales	Pasteurellaceae	Haemophilus	Haemophilus influenzae	Haemophilus influenzae 22.4-21
gene_id_2708876	asd	Proteobacteria	Gammaproteobacteria	Pasteurellales	Pasteurellaceae	Haemophilus	Haemophilus influenzae	Haemophilus influenzae 22.4-21
gene_id_2709474	asd	Proteobacteria	Gammaproteobacteria	Pasteurellales	Pasteurellaceae	Haemophilus	Haemophilus influenzae	Haemophilus influenzae 22.4-21
gene_id_271184	asd	Proteobacteria	Gammaproteobacteria	Enterobacteriales	Enterobacteriaceae	Escherichia	Escherichia coli	Escherichia coli SE11
gene_id_2713667	asd	Proteobacteria	Gammaproteobacteria	Vibrionales	NA	NA	Vibrionales bacterium SWAT-3	Vibrionales bacterium SWAT-3
gene_id_2713814	asd	Proteobacteria	Gammaproteobacteria	Vibrionales	NA	NA	Vibrionales bacterium SWAT-3	Vibrionales bacterium SWAT-3
gene_id_2715451	asd	Proteobacteria	Gammaproteobacteria	Vibrionales	NA	NA	Vibrionales bacterium SWAT-3	Vibrionales bacterium SWAT-3
gene_id_2716153	asd	Proteobacteria	Gammaproteobacteria	Vibrionales	NA	NA	Vibrionales bacterium SWAT-3	Vibrionales bacterium SWAT-3
gene_id_2716562	asd	Proteobacteria	Gammaproteobacteria	Enterobacteriales	Enterobacteriaceae	Salmonella	Salmonella enterica	Salmonella enterica subsp. enterica serovar Saintpaul str. SARA29
gene_id_2716563	asd	Proteobacteria	Gammaproteobacteria	Enterobacteriales	Enterobacteriaceae	Salmonella	Salmonella enterica	Salmonella enterica subsp. enterica serovar Saintpaul str. SARA29
gene_id_2716988	asd	Proteobacteria	Gammaproteobacteria	Enterobacteriales	Enterobacteriaceae	Salmonella	Salmonella enterica	Salmonella enterica subsp. enterica serovar Saintpaul str. SARA29
gene_id_2719056	asd	Proteobacteria	Gammaproteobacteria	Enterobacteriales	Enterobacteriaceae	Salmonella	Salmonella enterica	Salmonella enterica subsp. enterica serovar Saintpaul str. SARA29
gene_id_2719470	asd	Proteobacteria	Gammaproteobacteria	Enterobacteriales	Enterobacteriaceae	Salmonella	Salmonella enterica	Salmonella enterica subsp. enterica serovar Saintpaul str. SARA29
gene_id_2722959	asd	Proteobacteria	Gammaproteobacteria	Enterobacteriales	Enterobacteriaceae	Salmonella	Salmonella enterica	Salmonella enterica subsp. enterica serovar 4,[5],12:i:- str. CVM23701
gene_id_2722960	asd	Proteobacteria	Gammaproteobacteria	Enterobacteriales	Enterobacteriaceae	Salmonella	Salmonella enterica	Salmonella enterica subsp. enterica serovar 4,[5],12:i:- str. CVM23701
gene_id_2724846	asd	Proteobacteria	Gammaproteobacteria	Enterobacteriales	Enterobacteriaceae	Salmonella	Salmonella enterica	Salmonella enterica subsp. enterica serovar 4,[5],12:i:- str. CVM23701
gene_id_2725039	asd	Proteobacteria	Gammaproteobacteria	Enterobacteriales	Enterobacteriaceae	Salmonella	Salmonella enterica	Salmonella enterica subsp. enterica serovar 4,[5],12:i:- str. CVM23701
gene_id_2727990	asd	Firmicutes	Erysipelotrichia	Erysipelotrichales	Erysipelotrichaceae	NA	[Eubacterium] dolichum	[Eubacterium] dolichum DSM 3991
gene_id_2729157	asd	Firmicutes	Clostridia	Clostridiales	Lachnospiraceae	Anaerostipes	Anaerostipes caccae	Anaerostipes caccae DSM 14662
gene_id_2729162	asd	Firmicutes	Clostridia	Clostridiales	Lachnospiraceae	Anaerostipes	Anaerostipes caccae	Anaerostipes caccae DSM 14662
gene_id_273678	asd	Proteobacteria	Gammaproteobacteria	Enterobacteriales	Enterobacteriaceae	Escherichia	Escherichia coli	Escherichia coli SE11
gene_id_273679	asd	Proteobacteria	Gammaproteobacteria	Enterobacteriales	Enterobacteriaceae	Escherichia	Escherichia coli	Escherichia coli SE11
gene_id_2738512	asd	Proteobacteria	Betaproteobacteria	Burkholderiales	Burkholderiaceae	Burkholderia	Burkholderia ubonensis	Burkholderia ubonensis Bu
gene_id_2738514	asd	Proteobacteria	Betaproteobacteria	Burkholderiales	Burkholderiaceae	Burkholderia	Burkholderia ubonensis	Burkholderia ubonensis Bu
gene_id_2744398	asd	Proteobacteria	Betaproteobacteria	Burkholderiales	Burkholderiaceae	Burkholderia	Burkholderia oklahomensis	Burkholderia oklahomensis EO147
gene_id_2744400	asd	Proteobacteria	Betaproteobacteria	Burkholderiales	Burkholderiaceae	Burkholderia	Burkholderia oklahomensis	Burkholderia oklahomensis EO147
gene_id_2746962	asd	Proteobacteria	Betaproteobacteria	Burkholderiales	Burkholderiaceae	Burkholderia	Burkholderia thailandensis	Burkholderia thailandensis Bt4
gene_id_2746964	asd	Proteobacteria	Betaproteobacteria	Burkholderiales	Burkholderiaceae	Burkholderia	Burkholderia thailandensis	Burkholderia thailandensis Bt4
gene_id_274726	asd	Proteobacteria	Gammaproteobacteria	Enterobacteriales	Enterobacteriaceae	Escherichia	Escherichia coli	Escherichia coli SE11
gene_id_27483	asd	Proteobacteria	Alphaproteobacteria	Sphingomonadales	Sphingomonadaceae	Zymomonas	Zymomonas mobilis	Zymomonas mobilis subsp. mobilis NCIMB 11163
gene_id_2758132	asd	Proteobacteria	Betaproteobacteria	Burkholderiales	Burkholderiaceae	Burkholderia	Burkholderia thailandensis	Burkholderia thailandensis MSMB43
gene_id_2758134	asd	Proteobacteria	Betaproteobacteria	Burkholderiales	Burkholderiaceae	Burkholderia	Burkholderia thailandensis	Burkholderia thailandensis MSMB43
gene_id_2763221	asd	Candidatus Saccharibacteria	NA	NA	NA	NA	candidate division TM7 single-cell isolate TM7a	candidate division TM7 single-cell isolate TM7a
gene_id_2763796	asd	Candidatus Saccharibacteria	NA	NA	NA	NA	candidate division TM7 single-cell isolate TM7a	candidate division TM7 single-cell isolate TM7a
gene_id_2764085	asd	Candidatus Saccharibacteria	NA	NA	NA	NA	candidate division TM7 single-cell isolate TM7a	candidate division TM7 single-cell isolate TM7a
gene_id_2766181	asd	Candidatus Saccharibacteria	NA	NA	NA	NA	candidate division TM7 single-cell isolate TM7a	candidate division TM7 single-cell isolate TM7a
gene_id_2767634	asd	Candidatus Saccharibacteria	NA	NA	NA	NA	candidate division TM7 single-cell isolate TM7c	candidate division TM7 single-cell isolate TM7c
gene_id_2768244	asd	Proteobacteria	Gammaproteobacteria	Thiotrichales	Thiotrichaceae	Beggiatoa	Beggiatoa sp. SS	Beggiatoa sp. SS
gene_id_2768245	asd	Proteobacteria	Gammaproteobacteria	Thiotrichales	Thiotrichaceae	Beggiatoa	Beggiatoa sp. SS	Beggiatoa sp. SS
gene_id_2768246	asd	Proteobacteria	Gammaproteobacteria	Thiotrichales	Thiotrichaceae	Beggiatoa	Beggiatoa sp. SS	Beggiatoa sp. SS
gene_id_277073	asd	Verrucomicrobia	NA	Methylacidiphilales	Methylacidiphilaceae	Methylacidiphilum	Methylacidiphilum infernorum	Methylacidiphilum infernorum V4
gene_id_2770835	asd	Proteobacteria	Gammaproteobacteria	Thiotrichales	Thiotrichaceae	Beggiatoa	Beggiatoa sp. PS	Beggiatoa sp. PS
gene_id_2770836	asd	Proteobacteria	Gammaproteobacteria	Thiotrichales	Thiotrichaceae	Beggiatoa	Beggiatoa sp. PS	Beggiatoa sp. PS
gene_id_277163	asd	Verrucomicrobia	NA	Methylacidiphilales	Methylacidiphilaceae	Methylacidiphilum	Methylacidiphilum infernorum	Methylacidiphilum infernorum V4
gene_id_2774494	asd	Proteobacteria	Gammaproteobacteria	Thiotrichales	Thiotrichaceae	Beggiatoa	Beggiatoa sp. PS	Beggiatoa sp. PS
gene_id_2778513	asd	Proteobacteria	Gammaproteobacteria	Thiotrichales	Thiotrichaceae	Beggiatoa	Beggiatoa sp. PS	Beggiatoa sp. PS
gene_id_2781035	asd	Firmicutes	Clostridia	Clostridiales	Ruminococcaceae	Ruminiclostridium	[Eubacterium] siraeum	[Eubacterium] siraeum DSM 15702
gene_id_2782087	asd	Firmicutes	Clostridia	Clostridiales	Ruminococcaceae	Ruminiclostridium	[Eubacterium] siraeum	[Eubacterium] siraeum DSM 15702
gene_id_278361	asd	Proteobacteria	Betaproteobacteria	Burkholderiales	Burkholderiaceae	Burkholderia	Burkholderia cenocepacia	Burkholderia cenocepacia MC0-3
gene_id_278363	asd	Proteobacteria	Betaproteobacteria	Burkholderiales	Burkholderiaceae	Burkholderia	Burkholderia cenocepacia	Burkholderia cenocepacia MC0-3
gene_id_2785140	asd	Firmicutes	Clostridia	Clostridiales	Ruminococcaceae	Ruminiclostridium	[Clostridium] leptum	[Clostridium] leptum DSM 753
gene_id_2785330	asd	Firmicutes	Clostridia	Clostridiales	Ruminococcaceae	Ruminiclostridium	[Clostridium] leptum	[Clostridium] leptum DSM 753
gene_id_2787896	asd	Firmicutes	Clostridia	Clostridiales	Lachnospiraceae	Lachnoclostridium	[Clostridium] bolteae	[Clostridium] bolteae ATCC BAA-613
gene_id_2788458	asd	Firmicutes	Clostridia	Clostridiales	Lachnospiraceae	Lachnoclostridium	[Clostridium] bolteae	[Clostridium] bolteae ATCC BAA-613
gene_id_2792406	asd	Planctomycetes	Planctomycetia	Planctomycetales	Planctomycetaceae	Gimesia	Gimesia maris	Gimesia maris DSM 8797
gene_id_2797202	asd	Planctomycetes	Planctomycetia	Planctomycetales	Planctomycetaceae	Gimesia	Gimesia maris	Gimesia maris DSM 8797
gene_id_2800795	asd	Firmicutes	Bacilli	Bacillales	Bacillaceae	Bacillus	Bacillus sp. SG-1	Bacillus sp. SG-1
gene_id_28011	asd	Chlamydiae	Chlamydiia	Chlamydiales	Chlamydiaceae	Chlamydia	Chlamydia felis	Chlamydia felis Fe/C-56
gene_id_2802798	asd	Proteobacteria	Alphaproteobacteria	Sphingomonadales	Erythrobacteraceae	Erythrobacter	Erythrobacter sp. SD-21	Erythrobacter sp. SD-21
gene_id_2804747	asd	Proteobacteria	Alphaproteobacteria	Sphingomonadales	Erythrobacteraceae	Erythrobacter	Erythrobacter sp. SD-21	Erythrobacter sp. SD-21
gene_id_2806157	asd	Proteobacteria	Gammaproteobacteria	Vibrionales	Vibrionaceae	Vibrio	Vibrio shilonii	Vibrio shilonii AK1
gene_id_2807219	asd	Proteobacteria	Gammaproteobacteria	Vibrionales	Vibrionaceae	Vibrio	Vibrio shilonii	Vibrio shilonii AK1
gene_id_2809487	asd	Proteobacteria	Gammaproteobacteria	Vibrionales	Vibrionaceae	Vibrio	Vibrio shilonii	Vibrio shilonii AK1
gene_id_2810422	asd	Proteobacteria	Epsilonproteobacteria	Nautiliales	Nautiliaceae	Caminibacter	Caminibacter mediatlanticus	Caminibacter mediatlanticus TB-2
gene_id_2810949	asd	Proteobacteria	Epsilonproteobacteria	Nautiliales	Nautiliaceae	Caminibacter	Caminibacter mediatlanticus	Caminibacter mediatlanticus TB-2
gene_id_2813384	asd	Lentisphaerae	Lentisphaeria	Lentisphaerales	Lentisphaeraceae	Lentisphaera	Lentisphaera araneosa	Lentisphaera araneosa HTCC2155
gene_id_2816139	asd	Lentisphaerae	Lentisphaeria	Lentisphaerales	Lentisphaeraceae	Lentisphaera	Lentisphaera araneosa	Lentisphaera araneosa HTCC2155
gene_id_2817116	asd	Lentisphaerae	Lentisphaeria	Lentisphaerales	Lentisphaeraceae	Lentisphaera	Lentisphaera araneosa	Lentisphaera araneosa HTCC2155
gene_id_2817128	asd	Proteobacteria	Alphaproteobacteria	Rhodobacterales	Rhodobacteraceae	Roseovarius	Roseovarius sp. TM1035	Roseovarius sp. TM1035
gene_id_2819230	asd	Proteobacteria	Alphaproteobacteria	Rhodobacterales	Rhodobacteraceae	Roseovarius	Roseovarius sp. TM1035	Roseovarius sp. TM1035
gene_id_2823977	asd	Bacteroidetes	Sphingobacteriia	Sphingobacteriales	Sphingobacteriaceae	Pedobacter	Pedobacter sp. BAL39	Pedobacter sp. BAL39
gene_id_2824353	asd	Bacteroidetes	Sphingobacteriia	Sphingobacteriales	Sphingobacteriaceae	Pedobacter	Pedobacter sp. BAL39	Pedobacter sp. BAL39
gene_id_2826126	asd	Bacteroidetes	NA	NA	NA	NA	unidentified eubacterium SCB49	unidentified eubacterium SCB49
gene_id_2827598	asd	Bacteroidetes	NA	NA	NA	NA	unidentified eubacterium SCB49	unidentified eubacterium SCB49
gene_id_2832017	asd	Proteobacteria	Gammaproteobacteria	Alteromonadales	Alteromonadaceae	Marinobacter	Marinobacter algicola	Marinobacter algicola DG893
gene_id_2832018	asd	Proteobacteria	Gammaproteobacteria	Alteromonadales	Alteromonadaceae	Marinobacter	Marinobacter algicola	Marinobacter algicola DG893
gene_id_2835124	asd	Proteobacteria	Gammaproteobacteria	Alteromonadales	Moritellaceae	Moritella	Moritella sp. PE36	Moritella sp. PE36
gene_id_2835924	asd	Proteobacteria	Gammaproteobacteria	Alteromonadales	Moritellaceae	Moritella	Moritella sp. PE36	Moritella sp. PE36
gene_id_2835925	asd	Proteobacteria	Gammaproteobacteria	Alteromonadales	Moritellaceae	Moritella	Moritella sp. PE36	Moritella sp. PE36
gene_id_2838262	asd	Proteobacteria	Alphaproteobacteria	Rhodobacterales	Rhodobacteraceae	Roseobacter	Roseobacter sp. AzwK-3b	Roseobacter sp. AzwK-3b
gene_id_2840495	asd	Proteobacteria	Alphaproteobacteria	Rhodobacterales	Rhodobacteraceae	Roseobacter	Roseobacter sp. AzwK-3b	Roseobacter sp. AzwK-3b
gene_id_2849051	asd	Proteobacteria	Deltaproteobacteria	Myxococcales	Nannocystaceae	Plesiocystis	Plesiocystis pacifica	Plesiocystis pacifica SIR-1
gene_id_284914	asd	Proteobacteria	Betaproteobacteria	Burkholderiales	Alcaligenaceae	Bordetella	Bordetella petrii	Bordetella petrii
gene_id_2849255	asd	Proteobacteria	Deltaproteobacteria	Myxococcales	Nannocystaceae	Plesiocystis	Plesiocystis pacifica	Plesiocystis pacifica SIR-1
gene_id_285106	asd	Proteobacteria	Betaproteobacteria	Burkholderiales	Alcaligenaceae	Bordetella	Bordetella petrii	Bordetella petrii
gene_id_2851140	asd	Proteobacteria	Betaproteobacteria	Burkholderiales	Burkholderiaceae	Limnobacter	Limnobacter sp. MED105	Limnobacter sp. MED105
gene_id_2851141	asd	Proteobacteria	Betaproteobacteria	Burkholderiales	Burkholderiaceae	Limnobacter	Limnobacter sp. MED105	Limnobacter sp. MED105
gene_id_2855903	asd	Firmicutes	Bacilli	Bacillales	Bacillaceae	Bacillus	Bacillus cereus	Bacillus cereus W
gene_id_2855904	asd	Firmicutes	Bacilli	Bacillales	Bacillaceae	Bacillus	Bacillus cereus	Bacillus cereus W
gene_id_2856186	asd	Firmicutes	Bacilli	Bacillales	Bacillaceae	Bacillus	Bacillus cereus	Bacillus cereus W
gene_id_2863436	asd	Firmicutes	Bacilli	Bacillales	Bacillaceae	Bacillus	Bacillus cereus	Bacillus cereus AH1134
gene_id_2864546	asd	Firmicutes	Bacilli	Bacillales	Bacillaceae	Bacillus	Bacillus cereus	Bacillus cereus AH1134
gene_id_2866562	asd	Firmicutes	Bacilli	Bacillales	Bacillaceae	Bacillus	Bacillus cereus	Bacillus cereus NVH0597-99
gene_id_2867901	asd	Firmicutes	Bacilli	Bacillales	Bacillaceae	Bacillus	Bacillus cereus	Bacillus cereus NVH0597-99
gene_id_2870395	asd	Firmicutes	Bacilli	Bacillales	Bacillaceae	Bacillus	Bacillus cereus	Bacillus cereus NVH0597-99
gene_id_2871062	asd	Firmicutes	Bacilli	Bacillales	Bacillaceae	Bacillus	Bacillus cereus	Bacillus cereus H3081.97
gene_id_2875348	asd	Firmicutes	Bacilli	Bacillales	Bacillaceae	Bacillus	Bacillus cereus	Bacillus cereus H3081.97
gene_id_2876465	asd	Firmicutes	Bacilli	Bacillales	Bacillaceae	Bacillus	Bacillus cereus	Bacillus cereus 03BB108
gene_id_2877896	asd	Firmicutes	Bacilli	Bacillales	Bacillaceae	Bacillus	Bacillus cereus	Bacillus cereus 03BB108
gene_id_288188	asd	Firmicutes	Clostridia	Thermoanaerobacterales	Thermoanaerobacteraceae	Moorella	Moorella thermoacetica	Moorella thermoacetica ATCC 39073
gene_id_2882917	asd	Firmicutes	Bacilli	Bacillales	Bacillaceae	Bacillus	Bacillus anthracis	Bacillus anthracis str. Tsiankovskii-I
gene_id_2886026	asd	Firmicutes	Bacilli	Bacillales	Bacillaceae	Bacillus	Bacillus anthracis	Bacillus anthracis str. Tsiankovskii-I
gene_id_2889117	asd	Firmicutes	Clostridia	Clostridiales	Clostridiaceae	Clostridium	Clostridium botulinum	Clostridium botulinum NCTC 2916
gene_id_2893272	asd	Firmicutes	Clostridia	Clostridiales	Clostridiaceae	Clostridium	Clostridium botulinum	Clostridium botulinum Bf
gene_id_289399	asd	Firmicutes	Clostridia	Thermoanaerobacterales	Thermoanaerobacteraceae	Moorella	Moorella thermoacetica	Moorella thermoacetica ATCC 39073
gene_id_2897703	asd	Firmicutes	Clostridia	Clostridiales	Clostridiaceae	Clostridium	Clostridium botulinum	Clostridium botulinum C str. Eklund
gene_id_2899562	asd	Firmicutes	Clostridia	Clostridiales	Clostridiaceae	Clostridium	Clostridium perfringens	Clostridium perfringens C str. JGS1495
gene_id_2901231	asd	Firmicutes	Clostridia	Clostridiales	Clostridiaceae	Clostridium	Clostridium perfringens	Clostridium perfringens B str. ATCC 3626
gene_id_290562	asd	Firmicutes	Bacilli	Bacillales	Staphylococcaceae	Staphylococcus	Staphylococcus epidermidis	Staphylococcus epidermidis RP62A
gene_id_2908531	asd	Firmicutes	Clostridia	Clostridiales	Clostridiaceae	Clostridium	Clostridium perfringens	Clostridium perfringens E str. JGS1987
gene_id_2910589	asd	Firmicutes	Clostridia	Clostridiales	Clostridiaceae	Clostridium	Clostridium perfringens	Clostridium perfringens CPE str. F4969
gene_id_2914566	asd	Verrucomicrobia	Opitutae	Opitutales	Opitutaceae	Diplosphaera	Diplosphaera colitermitum	Diplosphaera colitermitum TAV2
gene_id_2915046	asd	Verrucomicrobia	Opitutae	Opitutales	Opitutaceae	Diplosphaera	Diplosphaera colitermitum	Diplosphaera colitermitum TAV2
gene_id_2918771	asd	Firmicutes	Clostridia	Clostridiales	Ruminococcaceae	Faecalibacterium	Faecalibacterium prausnitzii	Faecalibacterium prausnitzii M21/2
gene_id_2921602	asd	Proteobacteria	Gammaproteobacteria	Enterobacteriales	Enterobacteriaceae	Salmonella	Salmonella enterica	Salmonella enterica subsp. enterica serovar Javiana str. GA_MM04042433
gene_id_2923242	asd	Proteobacteria	Gammaproteobacteria	Enterobacteriales	Enterobacteriaceae	Salmonella	Salmonella enterica	Salmonella enterica subsp. enterica serovar Javiana str. GA_MM04042433
gene_id_2923678	asd	Proteobacteria	Gammaproteobacteria	Enterobacteriales	Enterobacteriaceae	Salmonella	Salmonella enterica	Salmonella enterica subsp. enterica serovar Javiana str. GA_MM04042433
gene_id_2923679	asd	Proteobacteria	Gammaproteobacteria	Enterobacteriales	Enterobacteriaceae	Salmonella	Salmonella enterica	Salmonella enterica subsp. enterica serovar Javiana str. GA_MM04042433
gene_id_292561	asd	Proteobacteria	Gammaproteobacteria	Thiotrichales	Francisellaceae	Francisella	Francisella tularensis	Francisella tularensis subsp. novicida U112
gene_id_2930111	asd	Firmicutes	Clostridia	Clostridiales	Lachnospiraceae	Coprococcus	Coprococcus eutactus	Coprococcus eutactus ATCC 27759
gene_id_2930116	asd	Firmicutes	Clostridia	Clostridiales	Lachnospiraceae	Coprococcus	Coprococcus eutactus	Coprococcus eutactus ATCC 27759
gene_id_2930483	asd	Firmicutes	Clostridia	Clostridiales	Peptostreptococcaceae	Intestinibacter	Intestinibacter bartlettii	Intestinibacter bartlettii DSM 16795
gene_id_2931193	asd	Firmicutes	Clostridia	Clostridiales	Peptostreptococcaceae	Intestinibacter	Intestinibacter bartlettii	Intestinibacter bartlettii DSM 16795
gene_id_2933028	asd	Proteobacteria	Gammaproteobacteria	Enterobacteriales	Enterobacteriaceae	Salmonella	Salmonella enterica	Salmonella enterica subsp. enterica serovar Weltevreden str. HI_N05-537
gene_id_2933029	asd	Proteobacteria	Gammaproteobacteria	Enterobacteriales	Enterobacteriaceae	Salmonella	Salmonella enterica	Salmonella enterica subsp. enterica serovar Weltevreden str. HI_N05-537
gene_id_2933664	asd	Proteobacteria	Gammaproteobacteria	Enterobacteriales	Enterobacteriaceae	Salmonella	Salmonella enterica	Salmonella enterica subsp. enterica serovar Weltevreden str. HI_N05-537
gene_id_2935579	asd	Proteobacteria	Gammaproteobacteria	Enterobacteriales	Enterobacteriaceae	Salmonella	Salmonella enterica	Salmonella enterica subsp. enterica serovar Weltevreden str. HI_N05-537
gene_id_2938766	asd	Proteobacteria	Gammaproteobacteria	Enterobacteriales	Enterobacteriaceae	Salmonella	Salmonella enterica	Salmonella enterica subsp. enterica serovar Hadar str. RI_05P066
gene_id_2939515	asd	Proteobacteria	Gammaproteobacteria	Enterobacteriales	Enterobacteriaceae	Salmonella	Salmonella enterica	Salmonella enterica subsp. enterica serovar Hadar str. RI_05P066
gene_id_2939516	asd	Proteobacteria	Gammaproteobacteria	Enterobacteriales	Enterobacteriaceae	Salmonella	Salmonella enterica	Salmonella enterica subsp. enterica serovar Hadar str. RI_05P066
gene_id_2940017	asd	Proteobacteria	Gammaproteobacteria	Enterobacteriales	Enterobacteriaceae	Salmonella	Salmonella enterica	Salmonella enterica subsp. enterica serovar Hadar str. RI_05P066
gene_id_2944173	asd	Bacteroidetes	Bacteroidia	Bacteroidales	Rikenellaceae	Alistipes	Alistipes putredinis	Alistipes putredinis DSM 17216
gene_id_2944920	asd	Firmicutes	Bacilli	Bacillales	Bacillaceae	Bacillus	Bacillus coahuilensis	Bacillus coahuilensis m4-4
gene_id_2944921	asd	Firmicutes	Bacilli	Bacillales	Bacillaceae	Bacillus	Bacillus coahuilensis	Bacillus coahuilensis m4-4
gene_id_2950224	asd	Firmicutes	Erysipelotrichia	Erysipelotrichales	Erysipelotrichaceae	Erysipelatoclostridium	Erysipelatoclostridium ramosum	Erysipelatoclostridium ramosum DSM 1402
gene_id_2951717	asd	Firmicutes	Erysipelotrichia	Erysipelotrichales	Erysipelotrichaceae	Erysipelatoclostridium	Erysipelatoclostridium ramosum	Erysipelatoclostridium ramosum DSM 1402
gene_id_2952424	asd	Firmicutes	Clostridia	Clostridiales	Lachnospiraceae	Lachnoclostridium	[Clostridium] scindens	[Clostridium] scindens ATCC 35704
gene_id_2952996	asd	Firmicutes	Clostridia	Clostridiales	Lachnospiraceae	Lachnoclostridium	[Clostridium] scindens	[Clostridium] scindens ATCC 35704
gene_id_295457	asd	Proteobacteria	Betaproteobacteria	Methylophilales	Methylophilaceae	Methylovorus	Methylovorus glucosotrophus	Methylovorus glucosetrophus SIP3-4
gene_id_295458	asd	Proteobacteria	Betaproteobacteria	Methylophilales	Methylophilaceae	Methylovorus	Methylovorus glucosotrophus	Methylovorus glucosetrophus SIP3-4
gene_id_2957724	asd	Bacteroidetes	Bacteroidia	Bacteroidales	Bacteroidaceae	Bacteroides	Bacteroides stercoris	Bacteroides stercoris ATCC 43183
gene_id_2960600	asd	Firmicutes	Clostridia	Clostridiales	Clostridiaceae	Clostridium	Clostridium sp. SS2/1	Clostridium sp. SS2/1
gene_id_2960605	asd	Firmicutes	Clostridia	Clostridiales	Clostridiaceae	Clostridium	Clostridium sp. SS2/1	Clostridium sp. SS2/1
gene_id_2962712	asd	Firmicutes	Clostridia	Clostridiales	Ruminococcaceae	Anaerotruncus	Anaerotruncus colihominis	Anaerotruncus colihominis DSM 17241
gene_id_2963510	asd	Firmicutes	Clostridia	Clostridiales	Ruminococcaceae	Anaerotruncus	Anaerotruncus colihominis	Anaerotruncus colihominis DSM 17241
gene_id_2967236	asd	Planctomycetes	Planctomycetia	Planctomycetales	Planctomycetaceae	Gemmata	Gemmata obscuriglobus	Gemmata obscuriglobus UQM 2246
gene_id_2973280	asd	Planctomycetes	Planctomycetia	Planctomycetales	Planctomycetaceae	Gemmata	Gemmata obscuriglobus	Gemmata obscuriglobus UQM 2246
gene_id_2975303	asd	Proteobacteria	Gammaproteobacteria	Vibrionales	Vibrionaceae	Vibrio	Vibrio sp. AND4	Vibrio sp. AND4
gene_id_2976053	asd	Proteobacteria	Gammaproteobacteria	Vibrionales	Vibrionaceae	Vibrio	Vibrio sp. AND4	Vibrio sp. AND4
gene_id_2976187	asd	Proteobacteria	Gammaproteobacteria	Vibrionales	Vibrionaceae	Vibrio	Vibrio sp. AND4	Vibrio sp. AND4
gene_id_297687	asd	Proteobacteria	Betaproteobacteria	Methylophilales	Methylophilaceae	Methylotenera	Methylotenera mobilis	Methylotenera mobilis JLW8
gene_id_297688	asd	Proteobacteria	Betaproteobacteria	Methylophilales	Methylophilaceae	Methylotenera	Methylotenera mobilis	Methylotenera mobilis JLW8
gene_id_2981797	asd	Proteobacteria	Alphaproteobacteria	NA	NA	NA	alpha proteobacterium BAL199	alpha proteobacterium BAL199
gene_id_2981800	asd	Proteobacteria	Alphaproteobacteria	NA	NA	NA	alpha proteobacterium BAL199	alpha proteobacterium BAL199
gene_id_2984263	asd	Firmicutes	Clostridia	Clostridiales	Peptostreptococcaceae	Peptoclostridium	Peptoclostridium difficile	Peptoclostridium difficile QCD-63q42
gene_id_2986575	asd	Firmicutes	Clostridia	Clostridiales	Peptostreptococcaceae	Peptoclostridium	Peptoclostridium difficile	Peptoclostridium difficile QCD-63q42
gene_id_2988991	asd	Firmicutes	Bacilli	Lactobacillales	Carnobacteriaceae	Carnobacterium	Carnobacterium sp. AT7	Carnobacterium sp. AT7
gene_id_2990804	asd	Bacteroidetes	Flavobacteriia	Flavobacteriales	NA	NA	Flavobacteriales bacterium ALC-1	Flavobacteriales bacterium ALC-1
gene_id_2991382	asd	Bacteroidetes	Flavobacteriia	Flavobacteriales	NA	NA	Flavobacteriales bacterium ALC-1	Flavobacteriales bacterium ALC-1
gene_id_2993411	asd	Aquificae	Aquificae	Aquificales	Aquificaceae	Hydrogenivirga	Hydrogenivirga sp. 128-5-R1-1	Hydrogenivirga sp. 128-5-R1-1
gene_id_2995384	asd	Aquificae	Aquificae	Aquificales	Aquificaceae	Hydrogenivirga	Hydrogenivirga sp. 128-5-R1-1	Hydrogenivirga sp. 128-5-R1-1
gene_id_2995580	asd	Aquificae	Aquificae	Aquificales	Aquificaceae	Hydrogenivirga	Hydrogenivirga sp. 128-5-R1-1	Hydrogenivirga sp. 128-5-R1-1
gene_id_2997197	asd	Proteobacteria	Alphaproteobacteria	Rhizobiales	Phyllobacteriaceae	Hoeflea	Hoeflea phototrophica	Hoeflea phototrophica DFL-43
gene_id_2997201	asd	Proteobacteria	Alphaproteobacteria	Rhizobiales	Phyllobacteriaceae	Hoeflea	Hoeflea phototrophica	Hoeflea phototrophica DFL-43
gene_id_3002065	asd	Bacteroidetes	Flavobacteriia	Flavobacteriales	Flavobacteriaceae	Kordia	Kordia algicida	Kordia algicida OT-1
gene_id_300220	asd	Firmicutes	Bacilli	Lactobacillales	Streptococcaceae	Streptococcus	Streptococcus suis	Streptococcus suis BM407
gene_id_3002979	asd	Bacteroidetes	Flavobacteriia	Flavobacteriales	Flavobacteriaceae	Kordia	Kordia algicida	Kordia algicida OT-1
gene_id_3007378	asd	Proteobacteria	Gammaproteobacteria	Alteromonadales	Shewanellaceae	Shewanella	Shewanella benthica	Shewanella benthica KT99
gene_id_300877	asd	Firmicutes	Bacilli	Lactobacillales	Streptococcaceae	Streptococcus	Streptococcus suis	Streptococcus suis BM407
gene_id_3008881	asd	Proteobacteria	Gammaproteobacteria	Alteromonadales	Shewanellaceae	Shewanella	Shewanella benthica	Shewanella benthica KT99
gene_id_3010883	asd	Proteobacteria	Alphaproteobacteria	Rhodobacterales	Rhodobacteraceae	Oceanibulbus	Oceanibulbus indolifex	Oceanibulbus indolifex HEL-45
gene_id_3010949	asd	Proteobacteria	Alphaproteobacteria	Rhodobacterales	Rhodobacteraceae	Oceanibulbus	Oceanibulbus indolifex	Oceanibulbus indolifex HEL-45
gene_id_3014575	asd	Proteobacteria	Alphaproteobacteria	Rhodobacterales	Rhodobacteraceae	Phaeobacter	Phaeobacter inhibens	Phaeobacter inhibens DSM 17395
gene_id_3014856	asd	Proteobacteria	Alphaproteobacteria	Rhodobacterales	Rhodobacteraceae	Phaeobacter	Phaeobacter inhibens	Phaeobacter inhibens DSM 17395
gene_id_301632	asd	Proteobacteria	Epsilonproteobacteria	Campylobacterales	Campylobacteraceae	Campylobacter	Campylobacter lari	Campylobacter lari RM2100
gene_id_3016747	asd	Proteobacteria	Alphaproteobacteria	Rhodobacterales	Rhodobacteraceae	Phaeobacter	Phaeobacter inhibens	Phaeobacter inhibens DSM 17395
gene_id_3016866	asd	Proteobacteria	Alphaproteobacteria	Rhodobacterales	Rhodobacteraceae	Phaeobacter	Phaeobacter inhibens	Phaeobacter inhibens DSM 17395
gene_id_3019430	asd	Proteobacteria	Alphaproteobacteria	Rhodobacterales	Rhodobacteraceae	Roseobacter	Roseobacter litoralis	Roseobacter litoralis Och 149
gene_id_3019619	asd	Proteobacteria	Alphaproteobacteria	Rhodobacterales	Rhodobacteraceae	Roseobacter	Roseobacter litoralis	Roseobacter litoralis Och 149
gene_id_3022458	asd	Firmicutes	Erysipelotrichia	Erysipelotrichales	Erysipelotrichaceae	Erysipelatoclostridium	[Clostridium] spiroforme	[Clostridium] spiroforme DSM 1552
gene_id_3024603	asd	Firmicutes	Erysipelotrichia	Erysipelotrichales	Erysipelotrichaceae	Erysipelatoclostridium	[Clostridium] spiroforme	[Clostridium] spiroforme DSM 1552
gene_id_3024947	asd	Firmicutes	Clostridia	Clostridiales	Eubacteriaceae	Anaerofustis	Anaerofustis stercorihominis	Anaerofustis stercorihominis DSM 17244
gene_id_3026402	asd	Firmicutes	Clostridia	Clostridiales	Eubacteriaceae	Anaerofustis	Anaerofustis stercorihominis	Anaerofustis stercorihominis DSM 17244
gene_id_3027117	asd	Actinobacteria	Actinobacteria	Corynebacteriales	Mycobacteriaceae	Mycobacterium	Mycobacterium intracellulare	Mycobacterium intracellulare ATCC 13950
gene_id_302901	asd	Proteobacteria	Alphaproteobacteria	Rhizobiales	Methylobacteriaceae	Methylobacterium	Methylobacterium nodulans	Methylobacterium nodulans ORS 2060
gene_id_3032650	asd	Actinobacteria	Actinobacteria	Bifidobacteriales	Bifidobacteriaceae	Bifidobacterium	Bifidobacterium dentium	Bifidobacterium dentium ATCC 27678
gene_id_3036550	asd	Bacteroidetes	Bacteroidia	Bacteroidales	Bacteroidaceae	Bacteroides	Bacteroides coprocola	Bacteroides coprocola DSM 17136
gene_id_3037196	asd	Bacteroidetes	Bacteroidia	Bacteroidales	Bacteroidaceae	Bacteroides	Bacteroides coprocola	Bacteroides coprocola DSM 17136
gene_id_3041300	asd	Verrucomicrobia	Verrucomicrobiae	Verrucomicrobiales	Verrucomicrobiaceae	Verrucomicrobium	Verrucomicrobium spinosum	Verrucomicrobium spinosum DSM 4136 = JCM 18804
gene_id_3043957	asd	Verrucomicrobia	Verrucomicrobiae	Verrucomicrobiales	Verrucomicrobiaceae	Verrucomicrobium	Verrucomicrobium spinosum	Verrucomicrobium spinosum DSM 4136 = JCM 18804
gene_id_3044720	asd	Proteobacteria	Gammaproteobacteria	Enterobacteriales	Enterobacteriaceae	Providencia	Providencia stuartii	Providencia stuartii ATCC 25827
gene_id_3047182	asd	Proteobacteria	Gammaproteobacteria	Enterobacteriales	Enterobacteriaceae	Providencia	Providencia stuartii	Providencia stuartii ATCC 25827
gene_id_3047183	asd	Proteobacteria	Gammaproteobacteria	Enterobacteriales	Enterobacteriaceae	Providencia	Providencia stuartii	Providencia stuartii ATCC 25827
gene_id_3047438	asd	Proteobacteria	Gammaproteobacteria	Enterobacteriales	Enterobacteriaceae	Providencia	Providencia stuartii	Providencia stuartii ATCC 25827
gene_id_304907	asd	Proteobacteria	Alphaproteobacteria	Rhizobiales	Methylobacteriaceae	Methylobacterium	Methylobacterium nodulans	Methylobacterium nodulans ORS 2060
gene_id_3049927	asd	Firmicutes	Bacilli	Lactobacillales	Streptococcaceae	Streptococcus	Streptococcus infantarius	Streptococcus infantarius subsp. infantarius ATCC BAA-102
gene_id_3051372	asd	Bacteroidetes	Bacteroidia	Bacteroidales	Bacteroidaceae	Bacteroides	Bacteroides intestinalis	Bacteroides intestinalis DSM 17393
gene_id_3053726	asd	Bacteroidetes	Bacteroidia	Bacteroidales	Bacteroidaceae	Bacteroides	Bacteroides intestinalis	Bacteroides intestinalis DSM 17393
gene_id_3057074	asd	Proteobacteria	Epsilonproteobacteria	Campylobacterales	Helicobacteraceae	Helicobacter	Helicobacter pylori	Helicobacter pylori HPKX_438_AG0C1
gene_id_3058914	asd	Proteobacteria	Gammaproteobacteria	Enterobacteriales	Enterobacteriaceae	Escherichia	Escherichia coli	Escherichia coli O157:H7 str. EC4024
gene_id_3059659	asd	Proteobacteria	Gammaproteobacteria	Enterobacteriales	Enterobacteriaceae	Escherichia	Escherichia coli	Escherichia coli O157:H7 str. EC4024
gene_id_3059660	asd	Proteobacteria	Gammaproteobacteria	Enterobacteriales	Enterobacteriaceae	Escherichia	Escherichia coli	Escherichia coli O157:H7 str. EC4024
gene_id_3063182	asd	Proteobacteria	Gammaproteobacteria	Enterobacteriales	Enterobacteriaceae	Escherichia	Escherichia coli	Escherichia coli O157:H7 str. EC4024
gene_id_3064555	asd	Proteobacteria	Gammaproteobacteria	Enterobacteriales	Enterobacteriaceae	Escherichia	Escherichia coli	Escherichia coli O157:H7 str. EC4024
gene_id_3064556	asd	Proteobacteria	Gammaproteobacteria	Enterobacteriales	Enterobacteriaceae	Escherichia	Escherichia coli	Escherichia coli O157:H7 str. EC4024
gene_id_3064557	asd	Proteobacteria	Gammaproteobacteria	Enterobacteriales	Enterobacteriaceae	Escherichia	Escherichia coli	Escherichia coli O157:H7 str. EC4024
gene_id_3064747	asd	Proteobacteria	Gammaproteobacteria	Enterobacteriales	Enterobacteriaceae	Escherichia	Escherichia coli	Escherichia coli O157:H7 str. EC4024
gene_id_3068534	asd	Firmicutes	Clostridia	Clostridiales	Clostridiaceae	Clostridium	Clostridium sporogenes	Clostridium sporogenes ATCC 15579
gene_id_3072971	asd	Proteobacteria	Gammaproteobacteria	Enterobacteriales	Enterobacteriaceae	Escherichia	Escherichia albertii	Escherichia albertii TW07627
gene_id_3073493	asd	Proteobacteria	Gammaproteobacteria	Enterobacteriales	Enterobacteriaceae	Escherichia	Escherichia albertii	Escherichia albertii TW07627
gene_id_3073494	asd	Proteobacteria	Gammaproteobacteria	Enterobacteriales	Enterobacteriaceae	Escherichia	Escherichia albertii	Escherichia albertii TW07627
gene_id_3074627	asd	Proteobacteria	Gammaproteobacteria	Enterobacteriales	Enterobacteriaceae	Escherichia	Escherichia albertii	Escherichia albertii TW07627
gene_id_3081642	asd	Proteobacteria	Betaproteobacteria	Burkholderiales	Burkholderiaceae	Burkholderia	Burkholderia ambifaria	Burkholderia ambifaria IOP40-10
gene_id_3081644	asd	Proteobacteria	Betaproteobacteria	Burkholderiales	Burkholderiaceae	Burkholderia	Burkholderia ambifaria	Burkholderia ambifaria IOP40-10
gene_id_3084998	asd	Proteobacteria	Betaproteobacteria	Burkholderiales	Burkholderiaceae	Paraburkholderia	Paraburkholderia graminis	Paraburkholderia graminis C4D1M
gene_id_3085000	asd	Proteobacteria	Betaproteobacteria	Burkholderiales	Burkholderiaceae	Paraburkholderia	Paraburkholderia graminis	Paraburkholderia graminis C4D1M
gene_id_3086145	asd	Proteobacteria	Betaproteobacteria	Burkholderiales	Burkholderiaceae	Paraburkholderia	Paraburkholderia graminis	Paraburkholderia graminis C4D1M
gene_id_3091484	asd	Proteobacteria	Betaproteobacteria	Burkholderiales	Burkholderiaceae	Burkholderia	Burkholderia ambifaria	Burkholderia ambifaria MEX-5
gene_id_3091486	asd	Proteobacteria	Betaproteobacteria	Burkholderiales	Burkholderiaceae	Burkholderia	Burkholderia ambifaria	Burkholderia ambifaria MEX-5
gene_id_3093842	asd	Proteobacteria	Betaproteobacteria	Burkholderiales	Burkholderiaceae	Burkholderia	Burkholderia ambifaria	Burkholderia ambifaria MEX-5
gene_id_309996	asd	Proteobacteria	Alphaproteobacteria	Rhizobiales	Methylobacteriaceae	Methylobacterium	Methylobacterium nodulans	Methylobacterium nodulans ORS 2060
gene_id_3102328	asd	Actinobacteria	Actinobacteria	Corynebacteriales	Mycobacteriaceae	Mycobacterium	Mycobacterium tuberculosis	Mycobacterium tuberculosis 02_1987
gene_id_3106239	asd	Firmicutes	Clostridia	Clostridiales	Clostridiaceae	Clostridium	Clostridium perfringens	Clostridium perfringens D str. JGS1721
gene_id_310696	asd	Proteobacteria	Deltaproteobacteria	Myxococcales	Anaeromyxobacteraceae	Anaeromyxobacter	Anaeromyxobacter dehalogenans	Anaeromyxobacter dehalogenans 2CP-1
gene_id_3107206	asd	Firmicutes	Clostridia	Clostridiales	Ruminococcaceae	Ruminococcus	Ruminococcus lactaris	Ruminococcus lactaris ATCC 29176
gene_id_3108444	asd	Firmicutes	Clostridia	Clostridiales	Ruminococcaceae	Ruminococcus	Ruminococcus lactaris	Ruminococcus lactaris ATCC 29176
gene_id_3113277	asd	Verrucomicrobia	Verrucomicrobiae	Verrucomicrobiales	Verrucomicrobia subdivision 3	Pedosphaera	Pedosphaera parvula	Pedosphaera parvula Ellin514
gene_id_3114019	asd	Verrucomicrobia	Verrucomicrobiae	Verrucomicrobiales	Verrucomicrobia subdivision 3	Pedosphaera	Pedosphaera parvula	Pedosphaera parvula Ellin514
gene_id_3116628	asd	Bacteroidetes	Bacteroidia	Bacteroidales	Bacteroidaceae	Bacteroides	Bacteroides plebeius	Bacteroides plebeius DSM 17135
gene_id_3121321	asd	Actinobacteria	Actinobacteria	Bifidobacteriales	Bifidobacteriaceae	Bifidobacterium	Bifidobacterium bifidum	Bifidobacterium bifidum NCIMB 41171
gene_id_312186	asd	Proteobacteria	Deltaproteobacteria	Myxococcales	Anaeromyxobacteraceae	Anaeromyxobacter	Anaeromyxobacter dehalogenans	Anaeromyxobacter dehalogenans 2CP-1
gene_id_3122556	asd	Proteobacteria	Epsilonproteobacteria	Campylobacterales	Helicobacteraceae	Helicobacter	Helicobacter cinaedi	Helicobacter cinaedi CCUG 18818 = ATCC BAA-847
gene_id_3123199	asd	Proteobacteria	Epsilonproteobacteria	Campylobacterales	Helicobacteraceae	Helicobacter	Helicobacter cinaedi	Helicobacter cinaedi CCUG 18818 = ATCC BAA-847
gene_id_3124696	asd	Proteobacteria	Alphaproteobacteria	Rhizobiales	Rhizobiaceae	Rhizobium	Rhizobium etli	Rhizobium etli Kim 5
gene_id_3126164	asd	Proteobacteria	Alphaproteobacteria	Rhizobiales	Rhizobiaceae	Rhizobium	Rhizobium etli	Rhizobium etli Kim 5
gene_id_3132195	asd	Proteobacteria	Alphaproteobacteria	Rhizobiales	Rhizobiaceae	Rhizobium	Rhizobium etli	Rhizobium etli Brasil 5
gene_id_3132415	asd	Proteobacteria	Alphaproteobacteria	Rhizobiales	Rhizobiaceae	Rhizobium	Rhizobium etli	Rhizobium etli Brasil 5
gene_id_314032	asd	Proteobacteria	Deltaproteobacteria	Myxococcales	Anaeromyxobacteraceae	Anaeromyxobacter	Anaeromyxobacter dehalogenans	Anaeromyxobacter dehalogenans 2CP-1
gene_id_3141105	asd	Proteobacteria	Alphaproteobacteria	Rhizobiales	Rhizobiaceae	Rhizobium	Rhizobium etli	Rhizobium etli 8C-3
gene_id_3141995	asd	Proteobacteria	Alphaproteobacteria	Rhizobiales	Rhizobiaceae	Rhizobium	Rhizobium etli	Rhizobium etli 8C-3
gene_id_3144907	asd	Proteobacteria	Alphaproteobacteria	Rhizobiales	Rhizobiaceae	Rhizobium	Rhizobium etli	Rhizobium etli GR56
gene_id_3146113	asd	Proteobacteria	Alphaproteobacteria	Rhizobiales	Rhizobiaceae	Rhizobium	Rhizobium etli	Rhizobium etli GR56
gene_id_3150929	asd	Proteobacteria	Alphaproteobacteria	Rhizobiales	Rhizobiaceae	Rhizobium	Rhizobium etli	Rhizobium etli IE4771
gene_id_3155308	asd	Proteobacteria	Alphaproteobacteria	Rhizobiales	Rhizobiaceae	Rhizobium	Rhizobium etli	Rhizobium etli IE4771
gene_id_3160034	asd	Proteobacteria	Alphaproteobacteria	Rhizobiales	Rhizobiaceae	Rhizobium	Rhizobium etli	Rhizobium etli CIAT 894
gene_id_316104	asd	Proteobacteria	Epsilonproteobacteria	Campylobacterales	Campylobacteraceae	Campylobacter	Campylobacter jejuni	Campylobacter jejuni subsp. jejuni NCTC 11168 = ATCC 700819
gene_id_3163420	asd	Proteobacteria	Gammaproteobacteria	Pseudomonadales	Pseudomonadaceae	Pseudomonas	Pseudomonas syringae group genomosp. 3	Pseudomonas syringae pv. tomato T1
gene_id_3163421	asd	Proteobacteria	Gammaproteobacteria	Pseudomonadales	Pseudomonadaceae	Pseudomonas	Pseudomonas syringae group genomosp. 3	Pseudomonas syringae pv. tomato T1
gene_id_3166792	asd	Proteobacteria	Gammaproteobacteria	Pseudomonadales	Pseudomonadaceae	Pseudomonas	Pseudomonas syringae group genomosp. 3	Pseudomonas syringae pv. tomato T1
gene_id_3167740	asd	Proteobacteria	Gammaproteobacteria	Thiotrichales	Francisellaceae	Francisella	Francisella tularensis	Francisella tularensis subsp. novicida FTE
gene_id_316784	asd	Proteobacteria	Epsilonproteobacteria	Campylobacterales	Campylobacteraceae	Campylobacter	Campylobacter jejuni	Campylobacter jejuni subsp. jejuni NCTC 11168 = ATCC 700819
gene_id_3169270	asd	Proteobacteria	Gammaproteobacteria	Alteromonadales	Alteromonadaceae	Glaciecola	Glaciecola sp. HTCC2999	Glaciecola sp. HTCC2999
gene_id_3170694	asd	Proteobacteria	Gammaproteobacteria	Alteromonadales	Alteromonadaceae	Glaciecola	Glaciecola sp. HTCC2999	Glaciecola sp. HTCC2999
gene_id_3172307	asd	Proteobacteria	Epsilonproteobacteria	Campylobacterales	Helicobacteraceae	Helicobacter	Helicobacter pylori	Helicobacter pylori 98-10
gene_id_3173780	asd	Proteobacteria	Epsilonproteobacteria	Campylobacterales	Helicobacteraceae	Helicobacter	Helicobacter pylori	Helicobacter pylori B128
gene_id_3175075	asd	NA	NA	NA	NA	Thermobaculum	Thermobaculum terrenum	Thermobaculum terrenum ATCC BAA-798
gene_id_3176747	asd	NA	NA	NA	NA	Thermobaculum	Thermobaculum terrenum	Thermobaculum terrenum ATCC BAA-798
gene_id_3178404	asd	Cyanobacteria	NA	Chroococcales	NA	Cyanothece	Cyanothece sp. PCC 7822	Cyanothece sp. PCC 7822
gene_id_3182760	asd	Firmicutes	Bacilli	Bacillales	Bacillaceae	Geobacillus	Geobacillus sp. G11MC16	Geobacillus sp. G11MC16
gene_id_3182761	asd	Firmicutes	Bacilli	Bacillales	Bacillaceae	Geobacillus	Geobacillus sp. G11MC16	Geobacillus sp. G11MC16
gene_id_3185384	asd	Firmicutes	Bacilli	Bacillales	Bacillaceae	Geobacillus	Geobacillus sp. G11MC16	Geobacillus sp. G11MC16
gene_id_3187330	asd	Deinococcus-Thermus	Deinococci	Thermales	Thermaceae	Thermus	Thermus aquaticus	Thermus aquaticus Y51MC23
gene_id_3188069	asd	Deinococcus-Thermus	Deinococci	Thermales	Thermaceae	Thermus	Thermus aquaticus	Thermus aquaticus Y51MC23
gene_id_319232	asd	Acidobacteria	Acidobacteriia	Acidobacteriales	Acidobacteriaceae	Candidatus Koribacter	Candidatus Koribacter versatilis	Candidatus Koribacter versatilis Ellin345
gene_id_3192826	asd	Verrucomicrobia	Spartobacteria	Chthoniobacterales	Chthoniobacteraceae	Chthoniobacter	Chthoniobacter flavus	Chthoniobacter flavus Ellin428
gene_id_319365	asd	Acidobacteria	Acidobacteriia	Acidobacteriales	Acidobacteriaceae	Candidatus Koribacter	Candidatus Koribacter versatilis	Candidatus Koribacter versatilis Ellin345
gene_id_3194244	asd	Verrucomicrobia	Spartobacteria	Chthoniobacterales	Chthoniobacteraceae	Chthoniobacter	Chthoniobacter flavus	Chthoniobacter flavus Ellin428
gene_id_31951	asd	Firmicutes	Clostridia	Clostridiales	Clostridiaceae	Clostridium	Clostridium botulinum	Clostridium botulinum Ba4 str. 657
gene_id_319800	asd	Acidobacteria	Acidobacteriia	Acidobacteriales	Acidobacteriaceae	Candidatus Koribacter	Candidatus Koribacter versatilis	Candidatus Koribacter versatilis Ellin345
gene_id_3198766	asd	Bacteroidetes	Bacteroidia	Bacteroidales	Bacteroidaceae	Bacteroides	Bacteroides eggerthii	Bacteroides eggerthii DSM 20697
gene_id_3199680	asd	Proteobacteria	Gammaproteobacteria	Enterobacteriales	Enterobacteriaceae	Proteus	Proteus penneri	Proteus penneri ATCC 35198
gene_id_3200633	asd	Proteobacteria	Gammaproteobacteria	Enterobacteriales	Enterobacteriaceae	Proteus	Proteus penneri	Proteus penneri ATCC 35198
gene_id_3200634	asd	Proteobacteria	Gammaproteobacteria	Enterobacteriales	Enterobacteriaceae	Proteus	Proteus penneri	Proteus penneri ATCC 35198
gene_id_3201031	asd	Proteobacteria	Gammaproteobacteria	Enterobacteriales	Enterobacteriaceae	Proteus	Proteus penneri	Proteus penneri ATCC 35198
gene_id_3204429	asd	Firmicutes	Clostridia	Clostridiales	NA	NA	[Bacteroides] pectinophilus	[Bacteroides] pectinophilus ATCC 43243
gene_id_3204943	asd	Firmicutes	Clostridia	Clostridiales	NA	NA	[Bacteroides] pectinophilus	[Bacteroides] pectinophilus ATCC 43243
gene_id_3207074	asd	Firmicutes	Clostridia	Clostridiales	Lachnospiraceae	Coprococcus	Coprococcus comes	Coprococcus comes ATCC 27758
gene_id_3208912	asd	Firmicutes	Clostridia	Clostridiales	Lachnospiraceae	Coprococcus	Coprococcus comes	Coprococcus comes ATCC 27758
gene_id_3211388	asd	Bacteroidetes	Flavobacteriia	NA	NA	NA	Flavobacteria bacterium MS024-2A	Flavobacteria bacterium MS024-2A
gene_id_3212454	asd	Bacteroidetes	Flavobacteriia	NA	NA	NA	Flavobacteria bacterium MS024-3C	Flavobacteria bacterium MS024-3C
gene_id_3214417	asd	Proteobacteria	Gammaproteobacteria	Enterobacteriales	Enterobacteriaceae	Pectobacterium	Pectobacterium carotovorum	Pectobacterium carotovorum subsp. brasiliensis PBR1692
gene_id_3216406	asd	Proteobacteria	Gammaproteobacteria	Enterobacteriales	Enterobacteriaceae	Pectobacterium	Pectobacterium carotovorum	Pectobacterium carotovorum subsp. brasiliensis PBR1692
gene_id_3216985	asd	Proteobacteria	Gammaproteobacteria	Enterobacteriales	Enterobacteriaceae	Pectobacterium	Pectobacterium carotovorum	Pectobacterium carotovorum subsp. brasiliensis PBR1692
gene_id_3216986	asd	Proteobacteria	Gammaproteobacteria	Enterobacteriales	Enterobacteriaceae	Pectobacterium	Pectobacterium carotovorum	Pectobacterium carotovorum subsp. brasiliensis PBR1692
gene_id_3220650	asd	Firmicutes	Negativicutes	Selenomonadales	Selenomonadaceae	Mitsuokella	Mitsuokella multacida	Mitsuokella multacida DSM 20544
gene_id_3220907	asd	Firmicutes	Negativicutes	Selenomonadales	Selenomonadaceae	Mitsuokella	Mitsuokella multacida	Mitsuokella multacida DSM 20544
gene_id_3222903	asd	Proteobacteria	Gammaproteobacteria	Enterobacteriales	Enterobacteriaceae	Enterobacter	Enterobacter cancerogenus	Enterobacter cancerogenus ATCC 35316
gene_id_3224669	asd	Proteobacteria	Gammaproteobacteria	Enterobacteriales	Enterobacteriaceae	Enterobacter	Enterobacter cancerogenus	Enterobacter cancerogenus ATCC 35316
gene_id_3224670	asd	Proteobacteria	Gammaproteobacteria	Enterobacteriales	Enterobacteriaceae	Enterobacter	Enterobacter cancerogenus	Enterobacter cancerogenus ATCC 35316
gene_id_3225878	asd	Proteobacteria	Gammaproteobacteria	Enterobacteriales	Enterobacteriaceae	Enterobacter	Enterobacter cancerogenus	Enterobacter cancerogenus ATCC 35316
gene_id_3228017	asd	Firmicutes	Clostridia	Clostridiales	Lachnospiraceae	Butyrivibrio	Butyrivibrio crossotus	Butyrivibrio crossotus DSM 2876
gene_id_3228627	asd	Firmicutes	Clostridia	Clostridiales	Lachnospiraceae	Butyrivibrio	Butyrivibrio crossotus	Butyrivibrio crossotus DSM 2876
gene_id_3230804	asd	Firmicutes	Clostridia	Clostridiales	Lachnospiraceae	Tyzzerella	Tyzzerella nexilis	Tyzzerella nexilis DSM 1787
gene_id_3232257	asd	Firmicutes	Clostridia	Clostridiales	Lachnospiraceae	Tyzzerella	Tyzzerella nexilis	Tyzzerella nexilis DSM 1787
gene_id_3234331	asd	Firmicutes	Clostridia	Clostridiales	Peptostreptococcaceae	Peptoclostridium	[Clostridium] hiranonis	[Clostridium] hiranonis DSM 13275
gene_id_3235869	asd	Proteobacteria	Gammaproteobacteria	Pasteurellales	Pasteurellaceae	Haemophilus	Haemophilus influenzae	Haemophilus influenzae 6P18H1
gene_id_3236002	asd	Proteobacteria	Gammaproteobacteria	Pasteurellales	Pasteurellaceae	Haemophilus	Haemophilus influenzae	Haemophilus influenzae 6P18H1
gene_id_3236052	asd	Proteobacteria	Gammaproteobacteria	Pasteurellales	Pasteurellaceae	Haemophilus	Haemophilus influenzae	Haemophilus influenzae 6P18H1
gene_id_3236053	asd	Proteobacteria	Gammaproteobacteria	Pasteurellales	Pasteurellaceae	Haemophilus	Haemophilus influenzae	Haemophilus influenzae 6P18H1
gene_id_3237542	asd	Proteobacteria	Gammaproteobacteria	Pasteurellales	Pasteurellaceae	Haemophilus	Haemophilus influenzae	Haemophilus influenzae 6P18H1
gene_id_3237980	asd	Bacteroidetes	Bacteroidia	Bacteroidales	Bacteroidaceae	Bacteroides	Bacteroides dorei	Bacteroides dorei DSM 17855
gene_id_3240687	asd	Bacteroidetes	Bacteroidia	Bacteroidales	Bacteroidaceae	Bacteroides	Bacteroides dorei	Bacteroides dorei DSM 17855
gene_id_3243200	asd	Firmicutes	Tissierellia	Tissierellales	Peptoniphilaceae	Anaerococcus	Anaerococcus hydrogenalis	Anaerococcus hydrogenalis DSM 7454
gene_id_3245455	asd	Actinobacteria	Actinobacteria	Bifidobacteriales	Bifidobacteriaceae	Bifidobacterium	Bifidobacterium gallicum	Bifidobacterium gallicum DSM 20093 = LMG 11596
gene_id_3247181	asd	Actinobacteria	Coriobacteriia	Coriobacteriales	Coriobacteriaceae	Collinsella	Collinsella intestinalis	Collinsella intestinalis DSM 13280
gene_id_3250188	asd	Bacteroidetes	Bacteroidia	Bacteroidales	Bacteroidaceae	Bacteroides	Bacteroides finegoldii	Bacteroides finegoldii DSM 17565
gene_id_325062	asd	Proteobacteria	Deltaproteobacteria	Desulfuromonadales	Geobacteraceae	Geobacter	Geobacter sp. M21	Geobacter sp. M21
gene_id_325063	asd	Proteobacteria	Deltaproteobacteria	Desulfuromonadales	Geobacteraceae	Geobacter	Geobacter sp. M21	Geobacter sp. M21
gene_id_325064	asd	Proteobacteria	Deltaproteobacteria	Desulfuromonadales	Geobacteraceae	Geobacter	Geobacter sp. M21	Geobacter sp. M21
gene_id_3251750	asd	Actinobacteria	Coriobacteriia	Coriobacteriales	Coriobacteriaceae	Collinsella	Collinsella stercoris	Collinsella stercoris DSM 13279
gene_id_3255352	asd	Proteobacteria	Deltaproteobacteria	Desulfovibrionales	Desulfovibrionaceae	Desulfovibrio	Desulfovibrio piger	Desulfovibrio piger ATCC 29098
gene_id_3256044	asd	Proteobacteria	Deltaproteobacteria	Desulfovibrionales	Desulfovibrionaceae	Desulfovibrio	Desulfovibrio piger	Desulfovibrio piger ATCC 29098
gene_id_3258570	asd	Proteobacteria	Gammaproteobacteria	Enterobacteriales	Enterobacteriaceae	Providencia	Providencia rustigianii	Providencia rustigianii DSM 4541
gene_id_3259087	asd	Proteobacteria	Gammaproteobacteria	Enterobacteriales	Enterobacteriaceae	Providencia	Providencia rustigianii	Providencia rustigianii DSM 4541
gene_id_3259088	asd	Proteobacteria	Gammaproteobacteria	Enterobacteriales	Enterobacteriaceae	Providencia	Providencia rustigianii	Providencia rustigianii DSM 4541
gene_id_3259643	asd	Proteobacteria	Gammaproteobacteria	Enterobacteriales	Enterobacteriaceae	Providencia	Providencia rustigianii	Providencia rustigianii DSM 4541
gene_id_3263200	asd	Proteobacteria	Gammaproteobacteria	Enterobacteriales	Enterobacteriaceae	Providencia	Providencia alcalifaciens	Providencia alcalifaciens DSM 30120
gene_id_3263201	asd	Proteobacteria	Gammaproteobacteria	Enterobacteriales	Enterobacteriaceae	Providencia	Providencia alcalifaciens	Providencia alcalifaciens DSM 30120
gene_id_3263560	asd	Proteobacteria	Gammaproteobacteria	Enterobacteriales	Enterobacteriaceae	Providencia	Providencia alcalifaciens	Providencia alcalifaciens DSM 30120
gene_id_3263679	asd	Proteobacteria	Gammaproteobacteria	Enterobacteriales	Enterobacteriaceae	Providencia	Providencia alcalifaciens	Providencia alcalifaciens DSM 30120
gene_id_3264394	asd	Actinobacteria	Actinobacteria	Bifidobacteriales	Bifidobacteriaceae	Bifidobacterium	Bifidobacterium pseudocatenulatum	Bifidobacterium pseudocatenulatum DSM 20438 = JCM 1200 = LMG 10505
gene_id_3267556	asd	Actinobacteria	Actinobacteria	Bifidobacteriales	Bifidobacteriaceae	Bifidobacterium	Bifidobacterium catenulatum	Bifidobacterium catenulatum DSM 16992 = JCM 1194 = LMG 11043
gene_id_3268487	asd	Actinobacteria	Actinobacteria	Streptomycetales	Streptomycetaceae	Streptomyces	Streptomyces ghanaensis	Streptomyces ghanaensis ATCC 14672
gene_id_3270865	asd	Actinobacteria	Actinobacteria	Streptomycetales	Streptomycetaceae	Streptomyces	Streptomyces ghanaensis	Streptomyces ghanaensis ATCC 14672
gene_id_3272218	asd	Actinobacteria	Actinobacteria	Streptomycetales	Streptomycetaceae	Streptomyces	Streptomyces ghanaensis	Streptomyces ghanaensis ATCC 14672
gene_id_32729	asd	Firmicutes	Clostridia	Clostridiales	Clostridiaceae	Clostridium	Clostridium botulinum	Clostridium botulinum E3 str. Alaska E43
gene_id_3276977	asd	Actinobacteria	Actinobacteria	Streptomycetales	Streptomycetaceae	Streptomyces	Streptomyces albus	Streptomyces albus J1074
gene_id_3278531	asd	Actinobacteria	Actinobacteria	Streptomycetales	Streptomycetaceae	Streptomyces	Streptomyces albus	Streptomyces albus J1074
gene_id_3281680	asd	Chlamydiae	Chlamydiia	Chlamydiales	Chlamydiaceae	Chlamydia	Chlamydia trachomatis	Chlamydia trachomatis 70
gene_id_3282517	asd	Bacteroidetes	Bacteroidia	Bacteroidales	Porphyromonadaceae	Parabacteroides	Parabacteroides johnsonii	Parabacteroides johnsonii DSM 18315
gene_id_3286577	asd	Firmicutes	Clostridia	Clostridiales	Lachnospiraceae	Lachnoclostridium	[Clostridium] hylemonae	[Clostridium] hylemonae DSM 15053
gene_id_328659	asd	Proteobacteria	Gammaproteobacteria	Enterobacteriales	Enterobacteriaceae	Pectobacterium	Pectobacterium carotovorum	Pectobacterium carotovorum subsp. carotovorum PC1
gene_id_328660	asd	Proteobacteria	Gammaproteobacteria	Enterobacteriales	Enterobacteriaceae	Pectobacterium	Pectobacterium carotovorum	Pectobacterium carotovorum subsp. carotovorum PC1
gene_id_3288790	asd	Firmicutes	Clostridia	Clostridiales	Lachnospiraceae	Lachnoclostridium	[Clostridium] hylemonae	[Clostridium] hylemonae DSM 15053
gene_id_3291754	asd	Firmicutes	Clostridia	Clostridiales	Lachnospiraceae	Roseburia	Roseburia intestinalis	Roseburia intestinalis L1-82
gene_id_3293402	asd	Firmicutes	Clostridia	Clostridiales	Lachnospiraceae	Roseburia	Roseburia intestinalis	Roseburia intestinalis L1-82
gene_id_329468	asd	Proteobacteria	Gammaproteobacteria	Enterobacteriales	Enterobacteriaceae	Pectobacterium	Pectobacterium carotovorum	Pectobacterium carotovorum subsp. carotovorum PC1
gene_id_3295720	asd	Cyanobacteria	NA	Oscillatoriales	NA	Arthrospira	Arthrospira maxima	Arthrospira maxima CS-328
gene_id_3296795	asd	Cyanobacteria	NA	Oscillatoriales	NA	Arthrospira	Arthrospira maxima	Arthrospira maxima CS-328
gene_id_329801	asd	Proteobacteria	Gammaproteobacteria	Enterobacteriales	Enterobacteriaceae	Pectobacterium	Pectobacterium carotovorum	Pectobacterium carotovorum subsp. carotovorum PC1
gene_id_3306791	asd	Proteobacteria	Betaproteobacteria	Burkholderiales	Burkholderiaceae	Burkholderia	Burkholderia sp. H160	Burkholderia sp. H160
gene_id_3306793	asd	Proteobacteria	Betaproteobacteria	Burkholderiales	Burkholderiaceae	Burkholderia	Burkholderia sp. H160	Burkholderia sp. H160
gene_id_3307932	asd	Proteobacteria	Gammaproteobacteria	Pseudomonadales	Moraxellaceae	Acinetobacter	Acinetobacter sp. ATCC 27244	Acinetobacter sp. ATCC 27244
gene_id_3307940	asd	Proteobacteria	Gammaproteobacteria	Pseudomonadales	Moraxellaceae	Acinetobacter	Acinetobacter sp. ATCC 27244	Acinetobacter sp. ATCC 27244
gene_id_330805	asd	Proteobacteria	Gammaproteobacteria	Pasteurellales	Pasteurellaceae	Aggregatibacter	Aggregatibacter aphrophilus	Aggregatibacter aphrophilus NJ8700
gene_id_330806	asd	Proteobacteria	Gammaproteobacteria	Pasteurellales	Pasteurellaceae	Aggregatibacter	Aggregatibacter aphrophilus	Aggregatibacter aphrophilus NJ8700
gene_id_3311415	asd	Firmicutes	Tissierellia	Tissierellales	Peptoniphilaceae	Anaerococcus	Anaerococcus lactolyticus	Anaerococcus lactolyticus ATCC 51172
gene_id_3313447	asd	Actinobacteria	Actinobacteria	Corynebacteriales	Corynebacteriaceae	Corynebacterium	Corynebacterium pseudogenitalium	Corynebacterium pseudogenitalium ATCC 33035
gene_id_3313886	asd	Actinobacteria	Actinobacteria	Corynebacteriales	Corynebacteriaceae	Corynebacterium	Corynebacterium pseudogenitalium	Corynebacterium pseudogenitalium ATCC 33035
gene_id_3315397	asd	Actinobacteria	Actinobacteria	Bifidobacteriales	Bifidobacteriaceae	Bifidobacterium	Bifidobacterium angulatum	Bifidobacterium angulatum DSM 20098 = JCM 7096
gene_id_331630	asd	Proteobacteria	Gammaproteobacteria	Pasteurellales	Pasteurellaceae	Aggregatibacter	Aggregatibacter aphrophilus	Aggregatibacter aphrophilus NJ8700
gene_id_3316986	asd	Firmicutes	Erysipelotrichia	Erysipelotrichales	Erysipelotrichaceae	Holdemanella	Holdemanella biformis	Holdemanella biformis DSM 3989
gene_id_331747	asd	Proteobacteria	Gammaproteobacteria	Pasteurellales	Pasteurellaceae	Aggregatibacter	Aggregatibacter aphrophilus	Aggregatibacter aphrophilus NJ8700
gene_id_3320918	asd	Firmicutes	Clostridia	Clostridiales	Lachnospiraceae	Blautia	Blautia hansenii	Blautia hansenii DSM 20583
gene_id_3320988	asd	Firmicutes	Clostridia	Clostridiales	Lachnospiraceae	Blautia	Blautia hansenii	Blautia hansenii DSM 20583
gene_id_3324523	asd	Actinobacteria	Actinobacteria	Streptomycetales	Streptomycetaceae	Streptomyces	Streptomyces filamentosus	Streptomyces roseosporus NRRL 11379
gene_id_332619	asd	Proteobacteria	Gammaproteobacteria	Enterobacteriales	Enterobacteriaceae	Dickeya	Dickeya chrysanthemi	Dickeya chrysanthemi Ech1591
gene_id_3326402	asd	Actinobacteria	Actinobacteria	Streptomycetales	Streptomycetaceae	Streptomyces	Streptomyces filamentosus	Streptomyces roseosporus NRRL 11379
gene_id_332991	asd	Proteobacteria	Gammaproteobacteria	Enterobacteriales	Enterobacteriaceae	Dickeya	Dickeya chrysanthemi	Dickeya chrysanthemi Ech1591
gene_id_3332847	asd	Proteobacteria	Gammaproteobacteria	Pseudomonadales	Pseudomonadaceae	Pseudomonas	Pseudomonas coronafaciens	Pseudomonas coronafaciens pv. oryzae str. 1_6
gene_id_3333622	asd	Proteobacteria	Gammaproteobacteria	Pseudomonadales	Pseudomonadaceae	Pseudomonas	Pseudomonas coronafaciens	Pseudomonas coronafaciens pv. oryzae str. 1_6
gene_id_3333623	asd	Proteobacteria	Gammaproteobacteria	Pseudomonadales	Pseudomonadaceae	Pseudomonas	Pseudomonas coronafaciens	Pseudomonas coronafaciens pv. oryzae str. 1_6
gene_id_3333624	asd	Proteobacteria	Gammaproteobacteria	Pseudomonadales	Pseudomonadaceae	Pseudomonas	Pseudomonas coronafaciens	Pseudomonas coronafaciens pv. oryzae str. 1_6
gene_id_333762	asd	Proteobacteria	Gammaproteobacteria	Enterobacteriales	Enterobacteriaceae	Dickeya	Dickeya chrysanthemi	Dickeya chrysanthemi Ech1591
gene_id_333763	asd	Proteobacteria	Gammaproteobacteria	Enterobacteriales	Enterobacteriaceae	Dickeya	Dickeya chrysanthemi	Dickeya chrysanthemi Ech1591
gene_id_3338165	asd	Aquificae	Aquificae	Aquificales	Hydrogenothermaceae	Sulfurihydrogenibium	Sulfurihydrogenibium yellowstonense	Sulfurihydrogenibium yellowstonense SS-5
gene_id_3338716	asd	Aquificae	Aquificae	Aquificales	Hydrogenothermaceae	Sulfurihydrogenibium	Sulfurihydrogenibium yellowstonense	Sulfurihydrogenibium yellowstonense SS-5
gene_id_3341567	asd	Actinobacteria	Actinobacteria	Corynebacteriales	Corynebacteriaceae	Corynebacterium	Corynebacterium amycolatum	Corynebacterium amycolatum SK46
gene_id_3342008	asd	Bacteroidetes	Flavobacteriia	Flavobacteriales	Flavobacteriaceae	Capnocytophaga	Capnocytophaga sputigena	Capnocytophaga sputigena ATCC 33612
gene_id_3344954	asd	Bacteroidetes	Bacteroidia	Bacteroidales	Porphyromonadaceae	Parabacteroides	Parabacteroides sp. 2_1_7	Parabacteroides sp. 2_1_7
gene_id_3349607	asd	Proteobacteria	Gammaproteobacteria	Enterobacteriales	Enterobacteriaceae	Salmonella	Salmonella enterica	Salmonella enterica subsp. enterica serovar Tennessee str. CDC07-0191
gene_id_3350325	asd	Proteobacteria	Gammaproteobacteria	Enterobacteriales	Enterobacteriaceae	Salmonella	Salmonella enterica	Salmonella enterica subsp. enterica serovar Tennessee str. CDC07-0191
gene_id_3351512	asd	Proteobacteria	Gammaproteobacteria	Enterobacteriales	Enterobacteriaceae	Salmonella	Salmonella enterica	Salmonella enterica subsp. enterica serovar Tennessee str. CDC07-0191
gene_id_3351513	asd	Proteobacteria	Gammaproteobacteria	Enterobacteriales	Enterobacteriaceae	Salmonella	Salmonella enterica	Salmonella enterica subsp. enterica serovar Tennessee str. CDC07-0191
gene_id_3358299	asd	Actinobacteria	Actinobacteria	Corynebacteriales	Mycobacteriaceae	Mycobacterium	Mycobacterium kansasii	Mycobacterium kansasii ATCC 12478
gene_id_3361206	asd	Bacteroidetes	Bacteroidia	Bacteroidales	Bacteroidaceae	Bacteroides	Bacteroides coprophilus	Bacteroides coprophilus DSM 18228 = JCM 13818
gene_id_3363107	asd	Bacteroidetes	Bacteroidia	Bacteroidales	Prevotellaceae	Prevotella	Prevotella copri	Prevotella copri DSM 18205
gene_id_3364422	asd	Bacteroidetes	Bacteroidia	Bacteroidales	Prevotellaceae	Prevotella	Prevotella copri	Prevotella copri DSM 18205
gene_id_3366487	asd	Firmicutes	Clostridia	Clostridiales	Ruminococcaceae	Subdoligranulum	Subdoligranulum variabile	Subdoligranulum variabile DSM 15176
gene_id_3369198	asd	Firmicutes	Clostridia	Clostridiales	Lachnospiraceae	Blautia	Blautia hydrogenotrophica	Blautia hydrogenotrophica DSM 10507
gene_id_3372717	asd	Proteobacteria	Gammaproteobacteria	Enterobacteriales	Enterobacteriaceae	Yersinia	Yersinia kristensenii	Yersinia kristensenii ATCC 33638
gene_id_3375096	asd	Proteobacteria	Gammaproteobacteria	Enterobacteriales	Enterobacteriaceae	Yersinia	Yersinia kristensenii	Yersinia kristensenii ATCC 33638
gene_id_3375097	asd	Proteobacteria	Gammaproteobacteria	Enterobacteriales	Enterobacteriaceae	Yersinia	Yersinia kristensenii	Yersinia kristensenii ATCC 33638
gene_id_337631	asd	Firmicutes	Bacilli	Lactobacillales	Streptococcaceae	Streptococcus	Streptococcus dysgalactiae	Streptococcus dysgalactiae subsp. equisimilis GGS_124
gene_id_3376709	asd	Proteobacteria	Gammaproteobacteria	Enterobacteriales	Enterobacteriaceae	Yersinia	Yersinia kristensenii	Yersinia kristensenii ATCC 33638
gene_id_3377449	asd	Proteobacteria	Gammaproteobacteria	Enterobacteriales	Enterobacteriaceae	Yersinia	Yersinia aldovae	Yersinia aldovae ATCC 35236
gene_id_3379080	asd	Proteobacteria	Gammaproteobacteria	Enterobacteriales	Enterobacteriaceae	Yersinia	Yersinia aldovae	Yersinia aldovae ATCC 35236
gene_id_3379081	asd	Proteobacteria	Gammaproteobacteria	Enterobacteriales	Enterobacteriaceae	Yersinia	Yersinia aldovae	Yersinia aldovae ATCC 35236
gene_id_3380097	asd	Proteobacteria	Gammaproteobacteria	Enterobacteriales	Enterobacteriaceae	Yersinia	Yersinia aldovae	Yersinia aldovae ATCC 35236
gene_id_3381441	asd	Proteobacteria	Gammaproteobacteria	Enterobacteriales	Enterobacteriaceae	Yersinia	Yersinia ruckeri	Yersinia ruckeri ATCC 29473
gene_id_3381442	asd	Proteobacteria	Gammaproteobacteria	Enterobacteriales	Enterobacteriaceae	Yersinia	Yersinia ruckeri	Yersinia ruckeri ATCC 29473
gene_id_3381736	asd	Proteobacteria	Gammaproteobacteria	Enterobacteriales	Enterobacteriaceae	Yersinia	Yersinia ruckeri	Yersinia ruckeri ATCC 29473
gene_id_3383389	asd	Proteobacteria	Gammaproteobacteria	Enterobacteriales	Enterobacteriaceae	Yersinia	Yersinia ruckeri	Yersinia ruckeri ATCC 29473
gene_id_3386264	asd	Proteobacteria	Gammaproteobacteria	Enterobacteriales	Enterobacteriaceae	Yersinia	Yersinia rohdei	Yersinia rohdei ATCC 43380
gene_id_3386365	asd	Proteobacteria	Gammaproteobacteria	Enterobacteriales	Enterobacteriaceae	Yersinia	Yersinia rohdei	Yersinia rohdei ATCC 43380
gene_id_3386366	asd	Proteobacteria	Gammaproteobacteria	Enterobacteriales	Enterobacteriaceae	Yersinia	Yersinia rohdei	Yersinia rohdei ATCC 43380
gene_id_3387481	asd	Proteobacteria	Gammaproteobacteria	Enterobacteriales	Enterobacteriaceae	Yersinia	Yersinia rohdei	Yersinia rohdei ATCC 43380
gene_id_3390551	asd	Firmicutes	Erysipelotrichia	Erysipelotrichales	Erysipelotrichaceae	Holdemania	Holdemania filiformis	Holdemania filiformis DSM 12042
gene_id_3391485	asd	Firmicutes	Erysipelotrichia	Erysipelotrichales	Erysipelotrichaceae	Holdemania	Holdemania filiformis	Holdemania filiformis DSM 12042
gene_id_3393308	asd	Bacteroidetes	Bacteroidia	Bacteroidales	Bacteroidaceae	Bacteroides	Bacteroides cellulosilyticus	Bacteroides cellulosilyticus DSM 14838
gene_id_3397286	asd	Bacteroidetes	Bacteroidia	Bacteroidales	Bacteroidaceae	Bacteroides	Bacteroides cellulosilyticus	Bacteroides cellulosilyticus DSM 14838
gene_id_3397372	asd	Bacteroidetes	Bacteroidia	Bacteroidales	Bacteroidaceae	Bacteroides	Bacteroides cellulosilyticus	Bacteroides cellulosilyticus DSM 14838
gene_id_3399544	asd	Firmicutes	Clostridia	Clostridiales	Lachnospiraceae	Lachnoclostridium	[Clostridium] asparagiforme	[Clostridium asparagiforme] DSM 15981
gene_id_3399735	asd	Firmicutes	Clostridia	Clostridiales	Lachnospiraceae	Lachnoclostridium	[Clostridium] asparagiforme	[Clostridium asparagiforme] DSM 15981
gene_id_3404443	asd	Firmicutes	Erysipelotrichia	Erysipelotrichales	Erysipelotrichaceae	Catenibacterium	Catenibacterium mitsuokai	Catenibacterium mitsuokai DSM 15897
gene_id_3406356	asd	Firmicutes	Erysipelotrichia	Erysipelotrichales	Erysipelotrichaceae	Catenibacterium	Catenibacterium mitsuokai	Catenibacterium mitsuokai DSM 15897
gene_id_3408225	asd	Firmicutes	Clostridia	Clostridiales	Lachnospiraceae	Marvinbryantia	Marvinbryantia formatexigens	Marvinbryantia formatexigens DSM 14469
gene_id_3408295	asd	Firmicutes	Clostridia	Clostridiales	Lachnospiraceae	Marvinbryantia	Marvinbryantia formatexigens	Marvinbryantia formatexigens DSM 14469
gene_id_340854	asd	Proteobacteria	Deltaproteobacteria	Desulfovibrionales	Desulfovibrionaceae	Desulfovibrio	Desulfovibrio salexigens	Desulfovibrio salexigens DSM 2638
gene_id_3413665	asd	Fusobacteria	Fusobacteriia	Fusobacteriales	Fusobacteriaceae	Fusobacterium	Fusobacterium necrophorum	Fusobacterium necrophorum D12
gene_id_3415116	asd	Fusobacteria	Fusobacteriia	Fusobacteriales	Fusobacteriaceae	Fusobacterium	Fusobacterium ulcerans	Fusobacterium ulcerans ATCC 49185
gene_id_341570	asd	Proteobacteria	Deltaproteobacteria	Desulfovibrionales	Desulfovibrionaceae	Desulfovibrio	Desulfovibrio salexigens	Desulfovibrio salexigens DSM 2638
gene_id_3417253	asd	Fusobacteria	Fusobacteriia	Fusobacteriales	Fusobacteriaceae	Fusobacterium	Fusobacterium ulcerans	Fusobacterium ulcerans ATCC 49185
gene_id_3418576	asd	Proteobacteria	Gammaproteobacteria	Enterobacteriales	Enterobacteriaceae	Escherichia	Escherichia coli	Escherichia coli D9
gene_id_3418577	asd	Proteobacteria	Gammaproteobacteria	Enterobacteriales	Enterobacteriaceae	Escherichia	Escherichia coli	Escherichia coli D9
gene_id_3421130	asd	Proteobacteria	Gammaproteobacteria	Enterobacteriales	Enterobacteriaceae	Escherichia	Escherichia coli	Escherichia coli D9
gene_id_3421831	asd	Proteobacteria	Gammaproteobacteria	Enterobacteriales	Enterobacteriaceae	Escherichia	Escherichia coli	Escherichia coli D9
gene_id_3423037	asd	Proteobacteria	Gammaproteobacteria	Enterobacteriales	Enterobacteriaceae	Escherichia	Escherichia sp. 4_1_40B	Escherichia sp. 4_1_40B
gene_id_3423038	asd	Proteobacteria	Gammaproteobacteria	Enterobacteriales	Enterobacteriaceae	Escherichia	Escherichia sp. 4_1_40B	Escherichia sp. 4_1_40B
gene_id_3426432	asd	Proteobacteria	Gammaproteobacteria	Enterobacteriales	Enterobacteriaceae	Escherichia	Escherichia sp. 4_1_40B	Escherichia sp. 4_1_40B
gene_id_3426881	asd	Proteobacteria	Gammaproteobacteria	Enterobacteriales	Enterobacteriaceae	Escherichia	Escherichia sp. 4_1_40B	Escherichia sp. 4_1_40B
gene_id_3430228	asd	Proteobacteria	Betaproteobacteria	Neisseriales	Neisseriaceae	Neisseria	Neisseria mucosa	Neisseria mucosa ATCC 25996
gene_id_3430757	asd	Proteobacteria	Betaproteobacteria	Neisseriales	Neisseriaceae	Neisseria	Neisseria mucosa	Neisseria mucosa ATCC 25996
gene_id_3433605	asd	Proteobacteria	Betaproteobacteria	Neisseriales	Neisseriaceae	Neisseria	Neisseria cinerea	Neisseria cinerea ATCC 14685
gene_id_3433670	asd	Proteobacteria	Betaproteobacteria	Neisseriales	Neisseriaceae	Neisseria	Neisseria cinerea	Neisseria cinerea ATCC 14685
gene_id_3434476	asd	Firmicutes	Bacilli	Bacillales	NA	Gemella	Gemella haemolysans	Gemella haemolysans ATCC 10379
gene_id_3435958	asd	Proteobacteria	Betaproteobacteria	Neisseriales	Neisseriaceae	Eikenella	Eikenella corrodens	Eikenella corrodens ATCC 23834
gene_id_3436857	asd	Proteobacteria	Betaproteobacteria	Neisseriales	Neisseriaceae	Eikenella	Eikenella corrodens	Eikenella corrodens ATCC 23834
gene_id_3438201	asd	Actinobacteria	Actinobacteria	Corynebacteriales	Corynebacteriaceae	Corynebacterium	Corynebacterium matruchotii	Corynebacterium matruchotii ATCC 33806
gene_id_3442141	asd	Firmicutes	Clostridia	Clostridiales	Ruminococcaceae	Ruminiclostridium	[Clostridium] methylpentosum	[Clostridium] methylpentosum DSM 5476
gene_id_3442520	asd	Firmicutes	Clostridia	Clostridiales	Ruminococcaceae	Ruminiclostridium	[Clostridium] methylpentosum	[Clostridium] methylpentosum DSM 5476
gene_id_3444434	asd	Proteobacteria	Betaproteobacteria	Neisseriales	Neisseriaceae	Neisseria	Neisseria flavescens	Neisseria flavescens NRL30031/H210
gene_id_3445739	asd	Proteobacteria	Betaproteobacteria	Neisseriales	Neisseriaceae	Neisseria	Neisseria flavescens	Neisseria flavescens NRL30031/H210
gene_id_3446321	asd	Proteobacteria	Betaproteobacteria	Neisseriales	Neisseriaceae	Neisseria	Neisseria subflava	Neisseria subflava NJ9703
gene_id_3447443	asd	Proteobacteria	Betaproteobacteria	Neisseriales	Neisseriaceae	Neisseria	Neisseria subflava	Neisseria subflava NJ9703
gene_id_3450978	asd	Firmicutes	Clostridia	Clostridiales	Eubacteriaceae	Eubacterium	[Eubacterium] hallii	[Eubacterium] hallii DSM 3353
gene_id_3450982	asd	Firmicutes	Clostridia	Clostridiales	Eubacteriaceae	Eubacterium	[Eubacterium] hallii	[Eubacterium] hallii DSM 3353
gene_id_3451975	asd	Proteobacteria	Betaproteobacteria	Neisseriales	Neisseriaceae	Neisseria	Neisseria lactamica	Neisseria lactamica ATCC 23970
gene_id_3452122	asd	Proteobacteria	Betaproteobacteria	Neisseriales	Neisseriaceae	Neisseria	Neisseria lactamica	Neisseria lactamica ATCC 23970
gene_id_3457013	asd	Actinobacteria	Actinobacteria	Streptomycetales	Streptomycetaceae	Streptomyces	Streptomyces sp. SPB78	Streptomyces sp. SPB78
gene_id_3458090	asd	Actinobacteria	Actinobacteria	Streptomycetales	Streptomycetaceae	Streptomyces	Streptomyces sp. SPB78	Streptomyces sp. SPB78
gene_id_34617	asd	Firmicutes	Clostridia	Clostridiales	Clostridiaceae	Clostridium	Clostridium botulinum	Clostridium botulinum E3 str. Alaska E43
gene_id_3468971	asd	Actinobacteria	Actinobacteria	Streptomycetales	Streptomycetaceae	Streptomyces	Streptomyces sp. AA4	Streptomyces sp. AA4
gene_id_3472587	asd	Actinobacteria	Actinobacteria	Streptomycetales	Streptomycetaceae	Streptomyces	Streptomyces sp. C	Streptomyces sp. C
gene_id_3473490	asd	Actinobacteria	Actinobacteria	Streptomycetales	Streptomycetaceae	Streptomyces	Streptomyces sp. C	Streptomyces sp. C
gene_id_347692	asd	Proteobacteria	Alphaproteobacteria	Rhizobiales	Rhizobiaceae	Rhizobium	Rhizobium leguminosarum	Rhizobium leguminosarum bv. trifolii WSM1325
gene_id_347700	asd	Proteobacteria	Alphaproteobacteria	Rhizobiales	Rhizobiaceae	Rhizobium	Rhizobium leguminosarum	Rhizobium leguminosarum bv. trifolii WSM1325
gene_id_3482649	asd	Actinobacteria	Actinobacteria	Streptomycetales	Streptomycetaceae	Streptomyces	Streptomyces himastatinicus	Streptomyces himastatinicus ATCC 53653
gene_id_3483909	asd	Actinobacteria	Actinobacteria	Streptomycetales	Streptomycetaceae	Streptomyces	Streptomyces himastatinicus	Streptomyces himastatinicus ATCC 53653
gene_id_3491564	asd	Actinobacteria	Actinobacteria	Streptomycetales	Streptomycetaceae	Streptomyces	Streptomyces lividans	Streptomyces lividans TK24
gene_id_3492412	asd	Actinobacteria	Actinobacteria	Streptomycetales	Streptomycetaceae	Streptomyces	Streptomyces lividans	Streptomyces lividans TK24
gene_id_3497797	asd	Actinobacteria	Actinobacteria	Streptomycetales	Streptomycetaceae	Streptomyces	Streptomyces viridochromogenes	Streptomyces viridochromogenes DSM 40736
gene_id_3499356	asd	Actinobacteria	Actinobacteria	Streptomycetales	Streptomycetaceae	Streptomyces	Streptomyces viridochromogenes	Streptomyces viridochromogenes DSM 40736
gene_id_3501831	asd	Actinobacteria	Actinobacteria	Streptomycetales	Streptomycetaceae	Streptomyces	Streptomyces viridochromogenes	Streptomyces viridochromogenes DSM 40736
gene_id_350587	asd	Actinobacteria	Actinobacteria	Bifidobacteriales	Bifidobacteriaceae	Bifidobacterium	Bifidobacterium animalis	Bifidobacterium animalis subsp. lactis Bl-04
gene_id_3506221	asd	Actinobacteria	Actinobacteria	Streptomycetales	Streptomycetaceae	Streptomyces	Streptomyces griseoflavus	Streptomyces griseoflavus Tu4000
gene_id_3507592	asd	Actinobacteria	Actinobacteria	Streptomycetales	Streptomycetaceae	Streptomyces	Streptomyces griseoflavus	Streptomyces griseoflavus Tu4000
gene_id_3510356	asd	Actinobacteria	Coriobacteriia	Coriobacteriales	Atopobiaceae	Atopobium	Atopobium rimae	Atopobium rimae ATCC 49626
gene_id_3514005	asd	Actinobacteria	Actinobacteria	Actinomycetales	Actinomycetaceae	Actinomyces	Actinomyces urogenitalis	Actinomyces urogenitalis DSM 15434
gene_id_3515802	asd	Proteobacteria	Gammaproteobacteria	Enterobacteriales	Enterobacteriaceae	Buchnera	Buchnera aphidicola	Buchnera aphidicola str. LSR1 (Acyrthosiphon pisum)
gene_id_3516080	asd	Proteobacteria	Alphaproteobacteria	Rickettsiales	Anaplasmataceae	Wolbachia	Wolbachia endosymbiont of Muscidifurax uniraptor	Wolbachia endosymbiont of Muscidifurax uniraptor
gene_id_3516081	asd	Proteobacteria	Alphaproteobacteria	Rickettsiales	Anaplasmataceae	Wolbachia	Wolbachia endosymbiont of Muscidifurax uniraptor	Wolbachia endosymbiont of Muscidifurax uniraptor
gene_id_3517875	asd	Firmicutes	Bacilli	Bacillales	Staphylococcaceae	Staphylococcus	Staphylococcus capitis	Staphylococcus capitis SK14
gene_id_3520880	asd	Proteobacteria	Epsilonproteobacteria	Campylobacterales	Campylobacteraceae	Campylobacter	Campylobacter rectus	Campylobacter rectus RM3267
gene_id_3521224	asd	Proteobacteria	Epsilonproteobacteria	Campylobacterales	Campylobacteraceae	Campylobacter	Campylobacter rectus	Campylobacter rectus RM3267
gene_id_3524285	asd	Firmicutes	Clostridia	Clostridiales	Lachnospiraceae	Roseburia	Roseburia inulinivorans	Roseburia inulinivorans DSM 16841
gene_id_3524373	asd	Firmicutes	Clostridia	Clostridiales	Lachnospiraceae	Roseburia	Roseburia inulinivorans	Roseburia inulinivorans DSM 16841
gene_id_3527863	asd	Bacteroidetes	Bacteroidia	Bacteroidales	Bacteroidaceae	Bacteroides	Bacteroides sp. D2	Bacteroides sp. D2
gene_id_3528957	asd	Bacteroidetes	Bacteroidia	Bacteroidales	Bacteroidaceae	Bacteroides	Bacteroides sp. D2	Bacteroides sp. D2
gene_id_3531708	asd	Firmicutes	Negativicutes	Acidaminococcales	Acidaminococcaceae	Acidaminococcus	Acidaminococcus sp. D21	Acidaminococcus sp. D21
gene_id_3531935	asd	Firmicutes	Negativicutes	Acidaminococcales	Acidaminococcaceae	Acidaminococcus	Acidaminococcus sp. D21	Acidaminococcus sp. D21
gene_id_353532	asd	Proteobacteria	Alphaproteobacteria	Rhizobiales	Bartonellaceae	Bartonella	Bartonella grahamii	Bartonella grahamii as4aup
gene_id_3536361	asd	Actinobacteria	Actinobacteria	Corynebacteriales	Corynebacteriaceae	Corynebacterium	Corynebacterium accolens	Corynebacterium accolens ATCC 49725
gene_id_3539781	asd	Actinobacteria	Actinobacteria	Corynebacteriales	Corynebacteriaceae	Corynebacterium	Corynebacterium striatum	Corynebacterium striatum ATCC 6940
gene_id_3541853	asd	Firmicutes	Bacilli	Lactobacillales	Lactobacillaceae	Lactobacillus	Lactobacillus buchneri	Lactobacillus buchneri ATCC 11577
gene_id_3545668	asd	Firmicutes	Bacilli	Lactobacillales	Enterococcaceae	Enterococcus	Enterococcus faecalis	Enterococcus faecalis TX0104
gene_id_3547653	asd	Proteobacteria	Gammaproteobacteria	Enterobacteriales	Enterobacteriaceae	Escherichia	Escherichia coli	Escherichia coli 83972
gene_id_3548985	asd	Proteobacteria	Gammaproteobacteria	Enterobacteriales	Enterobacteriaceae	Escherichia	Escherichia coli	Escherichia coli 83972
gene_id_3551148	asd	Proteobacteria	Gammaproteobacteria	Enterobacteriales	Enterobacteriaceae	Escherichia	Escherichia coli	Escherichia coli 83972
gene_id_3551149	asd	Proteobacteria	Gammaproteobacteria	Enterobacteriales	Enterobacteriaceae	Escherichia	Escherichia coli	Escherichia coli 83972
gene_id_3552870	asd	Firmicutes	Bacilli	Lactobacillales	Lactobacillaceae	Lactobacillus	Lactobacillus hilgardii	Lactobacillus hilgardii DSM 20176 = ATCC 8290
gene_id_3555685	asd	Firmicutes	Bacilli	Lactobacillales	Lactobacillaceae	Lactobacillus	Lactobacillus ruminis	Lactobacillus ruminis ATCC 25644
gene_id_3558078	asd	Firmicutes	Bacilli	Lactobacillales	Lactobacillaceae	Lactobacillus	Lactobacillus ultunensis	Lactobacillus ultunensis DSM 16047
gene_id_3559853	asd	Firmicutes	Bacilli	Lactobacillales	Lactobacillaceae	Lactobacillus	Lactobacillus vaginalis	Lactobacillus vaginalis DSM 5837 = ATCC 49540
gene_id_3561388	asd	Bacteroidetes	Sphingobacteriia	Sphingobacteriales	Sphingobacteriaceae	Sphingobacterium	Sphingobacterium spiritivorum	Sphingobacterium spiritivorum ATCC 33300
gene_id_3563027	asd	Bacteroidetes	Sphingobacteriia	Sphingobacteriales	Sphingobacteriaceae	Sphingobacterium	Sphingobacterium spiritivorum	Sphingobacterium spiritivorum ATCC 33300
gene_id_3567910	asd	Actinobacteria	Actinobacteria	Corynebacteriales	Corynebacteriaceae	Corynebacterium	Corynebacterium glucuronolyticum	Corynebacterium glucuronolyticum ATCC 51866
gene_id_3570524	asd	Actinobacteria	Actinobacteria	Corynebacteriales	Corynebacteriaceae	Corynebacterium	Corynebacterium lipophiloflavum	Corynebacterium lipophiloflavum DSM 44291
gene_id_3573410	asd	Firmicutes	Bacilli	Lactobacillales	Enterococcaceae	Enterococcus	Enterococcus faecalis	Enterococcus faecalis ATCC 29200
gene_id_3576051	asd	Firmicutes	Bacilli	Lactobacillales	Enterococcaceae	Enterococcus	Enterococcus faecium	Enterococcus faecium TX1330
gene_id_3577034	asd	Proteobacteria	Gammaproteobacteria	Xanthomonadales	Xanthomonadaceae	Xanthomonas	Xanthomonas vasicola	Xanthomonas vasicola pv. vasculorum NCPPB 702
gene_id_3578070	asd	Proteobacteria	Gammaproteobacteria	Xanthomonadales	Xanthomonadaceae	Xanthomonas	Xanthomonas vasicola	Xanthomonas vasicola pv. vasculorum NCPPB 702
gene_id_357899	asd	Proteobacteria	Alphaproteobacteria	Rhizobiales	Methylobacteriaceae	Methylobacterium	Methylobacterium extorquens	Methylobacterium extorquens AM1
gene_id_3582078	asd	Proteobacteria	Gammaproteobacteria	Xanthomonadales	Xanthomonadaceae	Xanthomonas	Xanthomonas campestris	Xanthomonas campestris pv. musacearum NCPPB 4381
gene_id_358276	asd	Proteobacteria	Alphaproteobacteria	Rhizobiales	Methylobacteriaceae	Methylobacterium	Methylobacterium extorquens	Methylobacterium extorquens AM1
gene_id_3583685	asd	Proteobacteria	Gammaproteobacteria	Xanthomonadales	Xanthomonadaceae	Xanthomonas	Xanthomonas campestris	Xanthomonas campestris pv. musacearum NCPPB 4381
gene_id_3589710	asd	Proteobacteria	Gammaproteobacteria	Pseudomonadales	Pseudomonadaceae	Pseudomonas	Pseudomonas amygdali	Pseudomonas amygdali pv. tabaci str. ATCC 11528
gene_id_3589711	asd	Proteobacteria	Gammaproteobacteria	Pseudomonadales	Pseudomonadaceae	Pseudomonas	Pseudomonas amygdali	Pseudomonas amygdali pv. tabaci str. ATCC 11528
gene_id_3591743	asd	Proteobacteria	Gammaproteobacteria	Pseudomonadales	Pseudomonadaceae	Pseudomonas	Pseudomonas amygdali	Pseudomonas amygdali pv. tabaci str. ATCC 11528
gene_id_3592842	asd	Bacteroidetes	Bacteroidia	Bacteroidales	Prevotellaceae	Alloprevotella	Alloprevotella tannerae	Alloprevotella tannerae ATCC 51259
gene_id_3595539	asd	Firmicutes	Negativicutes	Veillonellales	Veillonellaceae	Veillonella	Veillonella dispar	Veillonella dispar ATCC 17748
gene_id_3596018	asd	Firmicutes	Negativicutes	Veillonellales	Veillonellaceae	Veillonella	Veillonella dispar	Veillonella dispar ATCC 17748
gene_id_3596546	asd	Firmicutes	Clostridia	Clostridiales	Lachnospiraceae	Catonella	Catonella morbi	Catonella morbi ATCC 51271
gene_id_3598422	asd	Firmicutes	Negativicutes	Veillonellales	Veillonellaceae	Dialister	Dialister invisus	Dialister invisus DSM 15470
gene_id_3601558	asd	Firmicutes	Bacilli	Lactobacillales	Aerococcaceae	Abiotrophia	Abiotrophia defectiva	Abiotrophia defectiva ATCC 49176
gene_id_360263	asd	Proteobacteria	Alphaproteobacteria	Rhizobiales	Methylobacteriaceae	Methylobacterium	Methylobacterium extorquens	Methylobacterium extorquens AM1
gene_id_3602759	asd	Firmicutes	Bacilli	Lactobacillales	Aerococcaceae	Abiotrophia	Abiotrophia defectiva	Abiotrophia defectiva ATCC 49176
gene_id_3603250	asd	Firmicutes	Clostridia	Clostridiales	Clostridiaceae	Hungatella	Hungatella hathewayi	Hungatella hathewayi DSM 13479
gene_id_36047	asd	Firmicutes	Clostridia	Clostridiales	Clostridiaceae	Clostridium	Clostridium botulinum	Clostridium botulinum B str. Eklund 17B (NRP)
gene_id_3608389	asd	Firmicutes	Clostridia	Clostridiales	Clostridiaceae	Hungatella	Hungatella hathewayi	Hungatella hathewayi DSM 13479
gene_id_3610720	asd	Firmicutes	Clostridia	Clostridiales	Lachnospiraceae	Shuttleworthia	Shuttleworthia satelles	Shuttleworthia satelles DSM 14600
gene_id_3610847	asd	Firmicutes	Clostridia	Clostridiales	Lachnospiraceae	Shuttleworthia	Shuttleworthia satelles	Shuttleworthia satelles DSM 14600
gene_id_3613928	asd	Proteobacteria	Betaproteobacteria	Neisseriales	Chromobacteriaceae	Pseudogulbenkiania	Pseudogulbenkiania ferrooxidans	Pseudogulbenkiania ferrooxidans 2002
gene_id_3613929	asd	Proteobacteria	Betaproteobacteria	Neisseriales	Chromobacteriaceae	Pseudogulbenkiania	Pseudogulbenkiania ferrooxidans	Pseudogulbenkiania ferrooxidans 2002
gene_id_3613930	asd	Proteobacteria	Betaproteobacteria	Neisseriales	Chromobacteriaceae	Pseudogulbenkiania	Pseudogulbenkiania ferrooxidans	Pseudogulbenkiania ferrooxidans 2002
gene_id_361467	asd	Proteobacteria	Gammaproteobacteria	Enterobacteriales	Enterobacteriaceae	Candidatus Hamiltonella	Candidatus Hamiltonella defensa	Candidatus Hamiltonella defensa 5AT (Acyrthosiphon pisum)
gene_id_361468	asd	Proteobacteria	Gammaproteobacteria	Enterobacteriales	Enterobacteriaceae	Candidatus Hamiltonella	Candidatus Hamiltonella defensa	Candidatus Hamiltonella defensa 5AT (Acyrthosiphon pisum)
gene_id_3616318	asd	Firmicutes	Bacilli	Lactobacillales	Enterococcaceae	Enterococcus	Enterococcus faecalis	Enterococcus faecalis EnGen0297
gene_id_3619582	asd	Firmicutes	Bacilli	Lactobacillales	Lactobacillaceae	Lactobacillus	Lactobacillus rhamnosus	Lactobacillus rhamnosus LMS2-1
gene_id_3625417	asd	Proteobacteria	Alphaproteobacteria	Rhizobiales	Brucellaceae	Brucella	Brucella ceti	Brucella ceti str. Cudo
gene_id_3625420	asd	Proteobacteria	Alphaproteobacteria	Rhizobiales	Brucellaceae	Brucella	Brucella ceti	Brucella ceti str. Cudo
gene_id_362624	asd	Proteobacteria	Gammaproteobacteria	Enterobacteriales	Enterobacteriaceae	Candidatus Hamiltonella	Candidatus Hamiltonella defensa	Candidatus Hamiltonella defensa 5AT (Acyrthosiphon pisum)
gene_id_3627071	asd	Firmicutes	Clostridia	Clostridiales	Syntrophomonadaceae	Dethiobacter	Dethiobacter alkaliphilus	Dethiobacter alkaliphilus AHT 1
gene_id_3628922	asd	Proteobacteria	Betaproteobacteria	Neisseriales	Neisseriaceae	Kingella	Kingella oralis	Kingella oralis ATCC 51147
gene_id_3629002	asd	Proteobacteria	Betaproteobacteria	Neisseriales	Neisseriaceae	Kingella	Kingella oralis	Kingella oralis ATCC 51147
gene_id_3632694	asd	Fusobacteria	Fusobacteriia	Fusobacteriales	Fusobacteriaceae	Fusobacterium	Fusobacterium periodonticum	Fusobacterium periodonticum ATCC 33693
gene_id_3632911	asd	Fusobacteria	Fusobacteriia	Fusobacteriales	Fusobacteriaceae	Fusobacterium	Fusobacterium periodonticum	Fusobacterium periodonticum ATCC 33693
gene_id_3636475	asd	Proteobacteria	Betaproteobacteria	Neisseriales	Neisseriaceae	Neisseria	Neisseria sicca	Neisseria sicca ATCC 29256
gene_id_3636503	asd	Proteobacteria	Betaproteobacteria	Neisseriales	Neisseriaceae	Neisseria	Neisseria sicca	Neisseria sicca ATCC 29256
gene_id_3636760	asd	Firmicutes	Negativicutes	Selenomonadales	Selenomonadaceae	Selenomonas	Selenomonas sputigena	Selenomonas sputigena ATCC 35185
gene_id_3637623	asd	Firmicutes	Negativicutes	Selenomonadales	Selenomonadaceae	Selenomonas	Selenomonas sputigena	Selenomonas sputigena ATCC 35185
gene_id_3640516	asd	Bacteroidetes	Bacteroidia	Bacteroidales	Prevotellaceae	Prevotella	Prevotella bergensis	Prevotella bergensis DSM 17361
gene_id_3641286	asd	Bacteroidetes	Bacteroidia	Bacteroidales	Prevotellaceae	Prevotella	Prevotella bergensis	Prevotella bergensis DSM 17361
gene_id_3642326	asd	Firmicutes	Negativicutes	Selenomonadales	Selenomonadaceae	Selenomonas	Selenomonas noxia	Selenomonas noxia ATCC 43541
gene_id_3642562	asd	Firmicutes	Negativicutes	Selenomonadales	Selenomonadaceae	Selenomonas	Selenomonas noxia	Selenomonas noxia ATCC 43541
gene_id_3645396	asd	Firmicutes	Bacilli	Lactobacillales	Leuconostocaceae	Weissella	Weissella paramesenteroides	Weissella paramesenteroides ATCC 33313
gene_id_364579	asd	Actinobacteria	Actinobacteria	Micrococcales	Micrococcaceae	Micrococcus	Micrococcus luteus	Micrococcus luteus NCTC 2665
gene_id_3647303	asd	Actinobacteria	Actinobacteria	Actinomycetales	Actinomycetaceae	Mobiluncus	Mobiluncus mulieris	Mobiluncus mulieris ATCC 35243
gene_id_3648221	asd	Firmicutes	Clostridia	Clostridiales	Lachnospiraceae	Oribacterium	Oribacterium sinus	Oribacterium sinus F0268
gene_id_3650011	asd	Firmicutes	Clostridia	Clostridiales	Lachnospiraceae	Oribacterium	Oribacterium sinus	Oribacterium sinus F0268
gene_id_365167	asd	Actinobacteria	Actinobacteria	Micrococcales	Micrococcaceae	Micrococcus	Micrococcus luteus	Micrococcus luteus NCTC 2665
gene_id_3652074	asd	Proteobacteria	Gammaproteobacteria	Cardiobacteriales	Cardiobacteriaceae	Cardiobacterium	Cardiobacterium hominis	Cardiobacterium hominis ATCC 15826
gene_id_3652120	asd	Proteobacteria	Gammaproteobacteria	Cardiobacteriales	Cardiobacteriaceae	Cardiobacterium	Cardiobacterium hominis	Cardiobacterium hominis ATCC 15826
gene_id_3653816	asd	Firmicutes	Bacilli	Lactobacillales	Carnobacteriaceae	Granulicatella	Granulicatella adiacens	Granulicatella adiacens ATCC 49175
gene_id_3655777	asd	Firmicutes	Negativicutes	Selenomonadales	Selenomonadaceae	Selenomonas	Selenomonas flueggei	Selenomonas flueggei ATCC 43531
gene_id_3655986	asd	Firmicutes	Negativicutes	Selenomonadales	Selenomonadaceae	Selenomonas	Selenomonas flueggei	Selenomonas flueggei ATCC 43531
gene_id_3658733	asd	Firmicutes	Bacilli	Lactobacillales	Lactobacillaceae	Lactobacillus	Lactobacillus antri	Lactobacillus antri DSM 16041
gene_id_3662028	asd	Firmicutes	Bacilli	Lactobacillales	Streptococcaceae	Streptococcus	Streptococcus salivarius	Streptococcus salivarius SK126
gene_id_3662942	asd	Firmicutes	Bacilli	Lactobacillales	Streptococcaceae	Streptococcus	Streptococcus salivarius	Streptococcus salivarius SK126
gene_id_3663932	asd	Firmicutes	Bacilli	Bacillales	Staphylococcaceae	Staphylococcus	Staphylococcus hominis	Staphylococcus hominis SK119
gene_id_3665380	asd	Firmicutes	Bacilli	Bacillales	Staphylococcaceae	Staphylococcus	Staphylococcus hominis	Staphylococcus hominis SK119
gene_id_3666025	asd	Bacteroidetes	Flavobacteriia	Flavobacteriales	Flavobacteriaceae	Capnocytophaga	Capnocytophaga gingivalis	Capnocytophaga gingivalis ATCC 33624
gene_id_366755	asd	Proteobacteria	Deltaproteobacteria	Desulfovibrionales	Desulfovibrionaceae	Desulfovibrio	Desulfovibrio magneticus	Desulfovibrio magneticus RS-1
gene_id_366759	asd	Proteobacteria	Deltaproteobacteria	Desulfovibrionales	Desulfovibrionaceae	Desulfovibrio	Desulfovibrio magneticus	Desulfovibrio magneticus RS-1
gene_id_3669956	asd	Bacteroidetes	Bacteroidia	Bacteroidales	Porphyromonadaceae	Porphyromonas	Porphyromonas uenonis	Porphyromonas uenonis 60-3
gene_id_3672346	asd	Firmicutes	Bacilli	Bacillales	Bacillaceae	Bacillus	Bacillus cereus	Bacillus cereus m1293
gene_id_3673572	asd	Firmicutes	Bacilli	Bacillales	Bacillaceae	Bacillus	Bacillus cereus	Bacillus cereus m1293
gene_id_3677632	asd	Firmicutes	Bacilli	Bacillales	Bacillaceae	Bacillus	Bacillus cereus	Bacillus cereus ATCC 10876
gene_id_3679047	asd	Firmicutes	Bacilli	Bacillales	Bacillaceae	Bacillus	Bacillus cereus	Bacillus cereus ATCC 10876
gene_id_3683639	asd	Firmicutes	Bacilli	Bacillales	Bacillaceae	Bacillus	Bacillus cereus	Bacillus cereus BGSC 6E1
gene_id_3685014	asd	Firmicutes	Bacilli	Bacillales	Bacillaceae	Bacillus	Bacillus cereus	Bacillus cereus BGSC 6E1
gene_id_3689313	asd	Firmicutes	Bacilli	Bacillales	Bacillaceae	Bacillus	Bacillus cereus	Bacillus cereus 172560W
gene_id_3690597	asd	Firmicutes	Bacilli	Bacillales	Bacillaceae	Bacillus	Bacillus cereus	Bacillus cereus 172560W
gene_id_3696440	asd	Firmicutes	Bacilli	Bacillales	Bacillaceae	Bacillus	Bacillus cereus	Bacillus cereus MM3
gene_id_3698206	asd	Firmicutes	Bacilli	Bacillales	Bacillaceae	Bacillus	Bacillus cereus	Bacillus cereus MM3
gene_id_3699799	asd	Firmicutes	Bacilli	Bacillales	Bacillaceae	Bacillus	Bacillus cereus	Bacillus cereus AH621
gene_id_3700689	asd	Firmicutes	Bacilli	Bacillales	Bacillaceae	Bacillus	Bacillus cereus	Bacillus cereus AH621
gene_id_3701958	asd	Firmicutes	Bacilli	Bacillales	Bacillaceae	Bacillus	Bacillus cereus	Bacillus cereus AH621
gene_id_3706376	asd	Firmicutes	Bacilli	Bacillales	Bacillaceae	Bacillus	Bacillus cereus	Bacillus cereus R309803
gene_id_3707703	asd	Firmicutes	Bacilli	Bacillales	Bacillaceae	Bacillus	Bacillus cereus	Bacillus cereus R309803
gene_id_370930	asd	Firmicutes	Bacilli	Bacillales	Bacillaceae	Geobacillus	Geobacillus sp. WCH70	Geobacillus sp. WCH70
gene_id_3712057	asd	Firmicutes	Bacilli	Bacillales	Bacillaceae	Bacillus	Bacillus cereus	Bacillus cereus ATCC 4342
gene_id_3713406	asd	Firmicutes	Bacilli	Bacillales	Bacillaceae	Bacillus	Bacillus cereus	Bacillus cereus ATCC 4342
gene_id_3717294	asd	Firmicutes	Bacilli	Bacillales	Bacillaceae	Bacillus	Bacillus cereus	Bacillus cereus m1550
gene_id_3718665	asd	Firmicutes	Bacilli	Bacillales	Bacillaceae	Bacillus	Bacillus cereus	Bacillus cereus m1550
gene_id_3722546	asd	Firmicutes	Bacilli	Bacillales	Bacillaceae	Bacillus	Bacillus cereus	Bacillus cereus BDRD-ST24
gene_id_372351	asd	Firmicutes	Bacilli	Bacillales	Bacillaceae	Geobacillus	Geobacillus sp. WCH70	Geobacillus sp. WCH70
gene_id_3723887	asd	Firmicutes	Bacilli	Bacillales	Bacillaceae	Bacillus	Bacillus cereus	Bacillus cereus BDRD-ST24
gene_id_3728097	asd	Firmicutes	Bacilli	Bacillales	Bacillaceae	Bacillus	Bacillus cereus	Bacillus cereus BDRD-ST26
gene_id_3729390	asd	Firmicutes	Bacilli	Bacillales	Bacillaceae	Bacillus	Bacillus cereus	Bacillus cereus BDRD-ST26
gene_id_3732923	asd	Firmicutes	Bacilli	Bacillales	Bacillaceae	Bacillus	Bacillus cereus	Bacillus cereus BDRD-ST196
gene_id_373323	asd	Thermotogae	Thermotogae	Kosmotogales	Kosmotogaceae	Kosmotoga	Kosmotoga olearia	Kosmotoga olearia TBF 19.5.1
gene_id_3733857	asd	Firmicutes	Bacilli	Bacillales	Bacillaceae	Bacillus	Bacillus cereus	Bacillus cereus BDRD-ST196
gene_id_3735156	asd	Firmicutes	Bacilli	Bacillales	Bacillaceae	Bacillus	Bacillus cereus	Bacillus cereus BDRD-ST196
gene_id_3739530	asd	Firmicutes	Bacilli	Bacillales	Bacillaceae	Bacillus	Bacillus cereus	Bacillus cereus BDRD-Cer4
gene_id_3740812	asd	Firmicutes	Bacilli	Bacillales	Bacillaceae	Bacillus	Bacillus cereus	Bacillus cereus BDRD-Cer4
gene_id_3744970	asd	Firmicutes	Bacilli	Bacillales	Bacillaceae	Bacillus	Bacillus cereus	Bacillus cereus 95/8201
gene_id_3746289	asd	Firmicutes	Bacilli	Bacillales	Bacillaceae	Bacillus	Bacillus cereus	Bacillus cereus 95/8201
gene_id_3749666	asd	Firmicutes	Bacilli	Bacillales	Bacillaceae	Bacillus	Bacillus cereus	Bacillus cereus Rock1-3
gene_id_3750603	asd	Firmicutes	Bacilli	Bacillales	Bacillaceae	Bacillus	Bacillus cereus	Bacillus cereus Rock1-3
gene_id_3751948	asd	Firmicutes	Bacilli	Bacillales	Bacillaceae	Bacillus	Bacillus cereus	Bacillus cereus Rock1-3
gene_id_3756350	asd	Firmicutes	Bacilli	Bacillales	Bacillaceae	Bacillus	Bacillus cereus	Bacillus cereus Rock1-15
gene_id_3757755	asd	Firmicutes	Bacilli	Bacillales	Bacillaceae	Bacillus	Bacillus cereus	Bacillus cereus Rock1-15
gene_id_3761362	asd	Firmicutes	Bacilli	Bacillales	Bacillaceae	Bacillus	Bacillus cereus	Bacillus cereus Rock3-28
gene_id_3762253	asd	Firmicutes	Bacilli	Bacillales	Bacillaceae	Bacillus	Bacillus cereus	Bacillus cereus Rock3-28
gene_id_3763554	asd	Firmicutes	Bacilli	Bacillales	Bacillaceae	Bacillus	Bacillus cereus	Bacillus cereus Rock3-28
gene_id_3768985	asd	Firmicutes	Bacilli	Bacillales	Bacillaceae	Bacillus	Bacillus cereus	Bacillus cereus Rock3-42
gene_id_3770350	asd	Firmicutes	Bacilli	Bacillales	Bacillaceae	Bacillus	Bacillus cereus	Bacillus cereus Rock3-42
gene_id_3773260	asd	Firmicutes	Bacilli	Bacillales	Bacillaceae	Bacillus	Bacillus cereus	Bacillus cereus Rock3-44
gene_id_3775049	asd	Firmicutes	Bacilli	Bacillales	Bacillaceae	Bacillus	Bacillus cereus	Bacillus cereus Rock3-44
gene_id_3775050	asd	Firmicutes	Bacilli	Bacillales	Bacillaceae	Bacillus	Bacillus cereus	Bacillus cereus Rock3-44
gene_id_3779974	asd	Firmicutes	Bacilli	Bacillales	Bacillaceae	Bacillus	Bacillus cereus	Bacillus cereus Rock4-2
gene_id_3781407	asd	Firmicutes	Bacilli	Bacillales	Bacillaceae	Bacillus	Bacillus cereus	Bacillus cereus Rock4-2
gene_id_3784816	asd	Firmicutes	Bacilli	Bacillales	Bacillaceae	Bacillus	Bacillus cereus	Bacillus cereus Rock4-18
gene_id_3785696	asd	Firmicutes	Bacilli	Bacillales	Bacillaceae	Bacillus	Bacillus cereus	Bacillus cereus Rock4-18
gene_id_3787053	asd	Firmicutes	Bacilli	Bacillales	Bacillaceae	Bacillus	Bacillus cereus	Bacillus cereus Rock4-18
gene_id_3791545	asd	Firmicutes	Bacilli	Bacillales	Bacillaceae	Bacillus	Bacillus cereus	Bacillus cereus F65185
gene_id_3792888	asd	Firmicutes	Bacilli	Bacillales	Bacillaceae	Bacillus	Bacillus cereus	Bacillus cereus F65185
gene_id_379520	asd	Proteobacteria	Gammaproteobacteria	Pseudomonadales	Pseudomonadaceae	Pseudomonas	Pseudomonas fluorescens	Pseudomonas fluorescens SBW25
gene_id_379521	asd	Proteobacteria	Gammaproteobacteria	Pseudomonadales	Pseudomonadaceae	Pseudomonas	Pseudomonas fluorescens	Pseudomonas fluorescens SBW25
gene_id_379522	asd	Proteobacteria	Gammaproteobacteria	Pseudomonadales	Pseudomonadaceae	Pseudomonas	Pseudomonas fluorescens	Pseudomonas fluorescens SBW25
gene_id_3796814	asd	Firmicutes	Bacilli	Bacillales	Bacillaceae	Bacillus	Bacillus cereus	Bacillus cereus AH603
gene_id_3797734	asd	Firmicutes	Bacilli	Bacillales	Bacillaceae	Bacillus	Bacillus cereus	Bacillus cereus AH603
gene_id_3799032	asd	Firmicutes	Bacilli	Bacillales	Bacillaceae	Bacillus	Bacillus cereus	Bacillus cereus AH603
gene_id_3803611	asd	Firmicutes	Bacilli	Bacillales	Bacillaceae	Bacillus	Bacillus cereus	Bacillus cereus AH676
gene_id_3804875	asd	Firmicutes	Bacilli	Bacillales	Bacillaceae	Bacillus	Bacillus cereus	Bacillus cereus AH676
gene_id_3809372	asd	Firmicutes	Bacilli	Bacillales	Bacillaceae	Bacillus	Bacillus cereus	Bacillus cereus AH1271
gene_id_3810648	asd	Firmicutes	Bacilli	Bacillales	Bacillaceae	Bacillus	Bacillus cereus	Bacillus cereus AH1271
gene_id_38143	asd	Firmicutes	Clostridia	Clostridiales	Clostridiaceae	Clostridium	Clostridium botulinum	Clostridium botulinum B str. Eklund 17B (NRP)
gene_id_3815321	asd	Firmicutes	Bacilli	Bacillales	Bacillaceae	Bacillus	Bacillus cereus	Bacillus cereus AH1273
gene_id_3816510	asd	Firmicutes	Bacilli	Bacillales	Bacillaceae	Bacillus	Bacillus cereus	Bacillus cereus AH1273
gene_id_3820289	asd	Firmicutes	Bacilli	Bacillales	Bacillaceae	Bacillus	Bacillus mycoides	Bacillus mycoides DSM 2048
gene_id_3821145	asd	Firmicutes	Bacilli	Bacillales	Bacillaceae	Bacillus	Bacillus mycoides	Bacillus mycoides DSM 2048
gene_id_3822410	asd	Firmicutes	Bacilli	Bacillales	Bacillaceae	Bacillus	Bacillus mycoides	Bacillus mycoides DSM 2048
gene_id_3830066	asd	Firmicutes	Bacilli	Bacillales	Bacillaceae	Bacillus	Bacillus mycoides	Bacillus mycoides Rock1-4
gene_id_3834192	asd	Firmicutes	Bacilli	Bacillales	Bacillaceae	Bacillus	Bacillus pseudomycoides	Bacillus pseudomycoides DSM 12442
gene_id_3839151	asd	Firmicutes	Bacilli	Bacillales	Bacillaceae	Bacillus	Bacillus thuringiensis	Bacillus thuringiensis Bt407
gene_id_3840436	asd	Firmicutes	Bacilli	Bacillales	Bacillaceae	Bacillus	Bacillus thuringiensis	Bacillus thuringiensis Bt407
gene_id_3845442	asd	Firmicutes	Bacilli	Bacillales	Bacillaceae	Bacillus	Bacillus thuringiensis	Bacillus thuringiensis serovar thuringiensis str. T01001
gene_id_3846790	asd	Firmicutes	Bacilli	Bacillales	Bacillaceae	Bacillus	Bacillus thuringiensis	Bacillus thuringiensis serovar thuringiensis str. T01001
gene_id_385021	asd	Firmicutes	Clostridia	Clostridiales	Lachnospiraceae	NA	[Eubacterium] rectale	[Eubacterium rectale] ATCC 33656
gene_id_3851876	asd	Firmicutes	Bacilli	Bacillales	Bacillaceae	Bacillus	Bacillus thuringiensis	Bacillus thuringiensis serovar pondicheriensis BGSC 4BA1
gene_id_385273	asd	Firmicutes	Clostridia	Clostridiales	Lachnospiraceae	NA	[Eubacterium] rectale	[Eubacterium rectale] ATCC 33656
gene_id_3853205	asd	Firmicutes	Bacilli	Bacillales	Bacillaceae	Bacillus	Bacillus thuringiensis	Bacillus thuringiensis serovar pondicheriensis BGSC 4BA1
gene_id_3858106	asd	Firmicutes	Bacilli	Bacillales	Bacillaceae	Bacillus	Bacillus thuringiensis	Bacillus thuringiensis IBL 200
gene_id_3859533	asd	Firmicutes	Bacilli	Bacillales	Bacillaceae	Bacillus	Bacillus thuringiensis	Bacillus thuringiensis IBL 200
gene_id_3864747	asd	Firmicutes	Bacilli	Bacillales	Bacillaceae	Bacillus	Bacillus thuringiensis	Bacillus thuringiensis IBL 4222
gene_id_3866014	asd	Firmicutes	Bacilli	Bacillales	Bacillaceae	Bacillus	Bacillus thuringiensis	Bacillus thuringiensis IBL 4222
gene_id_3869577	asd	Firmicutes	Bacilli	Bacillales	Bacillaceae	Geobacillus	Geobacillus sp. Y412MC52	Geobacillus sp. Y412MC52
gene_id_3872288	asd	Firmicutes	Bacilli	Bacillales	Bacillaceae	Geobacillus	Geobacillus sp. Y412MC52	Geobacillus sp. Y412MC52
gene_id_3873999	asd	Bacteroidetes	Bacteroidia	Bacteroidales	Porphyromonadaceae	Porphyromonas	Porphyromonas endodontalis	Porphyromonas endodontalis ATCC 35406
gene_id_3875117	asd	Proteobacteria	Gammaproteobacteria	Enterobacteriales	Enterobacteriaceae	Yersinia	Yersinia pestis	Yersinia pestis Pestoides A
gene_id_3875478	asd	Proteobacteria	Gammaproteobacteria	Enterobacteriales	Enterobacteriaceae	Yersinia	Yersinia pestis	Yersinia pestis Pestoides A
gene_id_3877536	asd	Proteobacteria	Gammaproteobacteria	Enterobacteriales	Enterobacteriaceae	Yersinia	Yersinia pestis	Yersinia pestis Pestoides A
gene_id_3877537	asd	Proteobacteria	Gammaproteobacteria	Enterobacteriales	Enterobacteriaceae	Yersinia	Yersinia pestis	Yersinia pestis Pestoides A
gene_id_388005	asd	Firmicutes	Clostridia	Clostridiales	Eubacteriaceae	Eubacterium	[Eubacterium] eligens	[Eubacterium] eligens ATCC 27750
gene_id_3882002	asd	Firmicutes	Clostridia	Clostridiales	Ruminococcaceae	Ruminococcus	Ruminococcus flavefaciens	Ruminococcus flavefaciens FD-1
gene_id_3882797	asd	Firmicutes	Clostridia	Clostridiales	Ruminococcaceae	Ruminococcus	Ruminococcus flavefaciens	Ruminococcus flavefaciens FD-1
gene_id_3882909	asd	Firmicutes	Clostridia	Clostridiales	Ruminococcaceae	Ruminococcus	Ruminococcus flavefaciens	Ruminococcus flavefaciens FD-1
gene_id_3884633	asd	Firmicutes	Clostridia	Clostridiales	Clostridiaceae	Clostridium	Clostridium butyricum	Clostridium butyricum E4 str. BoNT E BL5262
gene_id_388478	asd	Firmicutes	Clostridia	Clostridiales	Eubacteriaceae	Eubacterium	[Eubacterium] eligens	[Eubacterium] eligens ATCC 27750
gene_id_3885373	asd	Firmicutes	Clostridia	Clostridiales	Clostridiaceae	Clostridium	Clostridium butyricum	Clostridium butyricum E4 str. BoNT E BL5262
gene_id_3887706	asd	Firmicutes	Clostridia	Clostridiales	Clostridiales Family XIII. Incertae Sedis	NA	[Eubacterium] saphenum	Eubacterium saphenum ATCC 49989
gene_id_3888703	asd	Synergistetes	Synergistia	Synergistales	Synergistaceae	Jonquetella	Jonquetella anthropi	Jonquetella anthropi E3_33 E1
gene_id_3892061	asd	Firmicutes	Clostridia	Clostridiales	Ruminococcaceae	Faecalibacterium	Faecalibacterium prausnitzii	Faecalibacterium prausnitzii A2-165
gene_id_3894774	asd	Proteobacteria	Gammaproteobacteria	Pseudomonadales	Pseudomonadaceae	Pseudomonas	Pseudomonas sp. UK4	Pseudomonas sp. UK4
gene_id_3894775	asd	Proteobacteria	Gammaproteobacteria	Pseudomonadales	Pseudomonadaceae	Pseudomonas	Pseudomonas sp. UK4	Pseudomonas sp. UK4
gene_id_3894776	asd	Proteobacteria	Gammaproteobacteria	Pseudomonadales	Pseudomonadaceae	Pseudomonas	Pseudomonas sp. UK4	Pseudomonas sp. UK4
gene_id_3900612	asd	Chlamydiae	Chlamydiia	Chlamydiales	Chlamydiaceae	Chlamydia	Chlamydia muridarum	Chlamydia muridarum str. Nigg
gene_id_3901529	asd	Chlamydiae	Chlamydiia	Chlamydiales	Chlamydiaceae	Chlamydia	Chlamydia muridarum	Chlamydia muridarum str. Weiss
gene_id_3904237	asd	Firmicutes	Bacilli	Lactobacillales	Lactobacillaceae	Lactobacillus	Lactobacillus gasseri	Lactobacillus gasseri 202-4
gene_id_3904239	asd	Firmicutes	Bacilli	Lactobacillales	Lactobacillaceae	Lactobacillus	Lactobacillus gasseri	Lactobacillus gasseri 202-4
gene_id_390504	asd	Proteobacteria	Gammaproteobacteria	Chromatiales	Ectothiorhodospiraceae	Alkalilimnicola	Alkalilimnicola ehrlichii	Alkalilimnicola ehrlichii MLHE-1
gene_id_390505	asd	Proteobacteria	Gammaproteobacteria	Chromatiales	Ectothiorhodospiraceae	Alkalilimnicola	Alkalilimnicola ehrlichii	Alkalilimnicola ehrlichii MLHE-1
gene_id_3906986	asd	Firmicutes	Clostridia	Clostridiales	Clostridiaceae	Clostridium	Clostridium cellulovorans	Clostridium cellulovorans 743B
gene_id_3909515	asd	Firmicutes	Clostridia	Clostridiales	Clostridiaceae	Clostridium	Clostridium cellulovorans	Clostridium cellulovorans 743B
gene_id_3909948	asd	Proteobacteria	Betaproteobacteria	Nitrosomonadales	Nitrosomonadaceae	Nitrosomonas	Nitrosomonas sp. AL212	Nitrosomonas sp. AL212
gene_id_3909949	asd	Proteobacteria	Betaproteobacteria	Nitrosomonadales	Nitrosomonadaceae	Nitrosomonas	Nitrosomonas sp. AL212	Nitrosomonas sp. AL212
gene_id_3916119	asd	Proteobacteria	Deltaproteobacteria	Desulfuromonadales	Geobacteraceae	Geobacter	Geobacter sp. M18	Geobacter sp. M18
gene_id_3916120	asd	Proteobacteria	Deltaproteobacteria	Desulfuromonadales	Geobacteraceae	Geobacter	Geobacter sp. M18	Geobacter sp. M18
gene_id_3916122	asd	Proteobacteria	Deltaproteobacteria	Desulfuromonadales	Geobacteraceae	Geobacter	Geobacter sp. M18	Geobacter sp. M18
gene_id_3918459	asd	Firmicutes	Bacilli	Bacillales	Staphylococcaceae	Staphylococcus	Staphylococcus warneri	Staphylococcus warneri L37603
gene_id_3922462	asd	Proteobacteria	Alphaproteobacteria	Rhizobiales	Brucellaceae	Ochrobactrum	Ochrobactrum intermedium	Ochrobactrum intermedium LMG 3301
gene_id_3922466	asd	Proteobacteria	Alphaproteobacteria	Rhizobiales	Brucellaceae	Ochrobactrum	Ochrobactrum intermedium	Ochrobactrum intermedium LMG 3301
gene_id_392342	asd	Actinobacteria	Actinobacteria	Corynebacteriales	Corynebacteriaceae	Corynebacterium	Corynebacterium kroppenstedtii	Corynebacterium kroppenstedtii DSM 44385
gene_id_3925564	asd	Proteobacteria	Gammaproteobacteria	Pasteurellales	Pasteurellaceae	Actinobacillus	Actinobacillus minor	Actinobacillus minor NM305
gene_id_3926228	asd	Proteobacteria	Gammaproteobacteria	Pasteurellales	Pasteurellaceae	Actinobacillus	Actinobacillus minor	Actinobacillus minor NM305
gene_id_3926654	asd	Proteobacteria	Alphaproteobacteria	Caulobacterales	Caulobacteraceae	Asticcacaulis	Asticcacaulis excentricus	Asticcacaulis excentricus CB 48
gene_id_3930052	asd	Proteobacteria	Alphaproteobacteria	Caulobacterales	Caulobacteraceae	Asticcacaulis	Asticcacaulis excentricus	Asticcacaulis excentricus CB 48
gene_id_3930080	asd	Proteobacteria	Alphaproteobacteria	Caulobacterales	Caulobacteraceae	Asticcacaulis	Asticcacaulis excentricus	Asticcacaulis excentricus CB 48
gene_id_3932314	asd	Proteobacteria	Betaproteobacteria	Burkholderiales	Comamonadaceae	Acidovorax	Acidovorax delafieldii	Acidovorax delafieldii 2AN
gene_id_3932316	asd	Proteobacteria	Betaproteobacteria	Burkholderiales	Comamonadaceae	Acidovorax	Acidovorax delafieldii	Acidovorax delafieldii 2AN
gene_id_3933616	asd	Proteobacteria	Betaproteobacteria	Burkholderiales	Comamonadaceae	Acidovorax	Acidovorax delafieldii	Acidovorax delafieldii 2AN
gene_id_3935803	asd	Proteobacteria	Alphaproteobacteria	Sphingomonadales	Sphingomonadaceae	Zymomonas	Zymomonas mobilis	Zymomonas mobilis subsp. mobilis ATCC 10988
gene_id_3936157	asd	Proteobacteria	Alphaproteobacteria	Sphingomonadales	Sphingomonadaceae	Zymomonas	Zymomonas mobilis	Zymomonas mobilis subsp. mobilis ATCC 10988
gene_id_3939109	asd	Proteobacteria	Betaproteobacteria	Neisseriales	Neisseriaceae	Neisseria	Neisseria flavescens	Neisseria flavescens SK114
gene_id_3939225	asd	Proteobacteria	Betaproteobacteria	Neisseriales	Neisseriaceae	Neisseria	Neisseria flavescens	Neisseria flavescens SK114
gene_id_3941543	asd	Proteobacteria	Deltaproteobacteria	Desulfovibrionales	Desulfovibrionaceae	Desulfovibrio	Desulfovibrio vulgaris	Desulfovibrio vulgaris RCH1
gene_id_3941907	asd	Proteobacteria	Deltaproteobacteria	Desulfovibrionales	Desulfovibrionaceae	Desulfovibrio	Desulfovibrio vulgaris	Desulfovibrio vulgaris RCH1
gene_id_3943331	asd	Firmicutes	Clostridia	Thermoanaerobacterales	Thermoanaerobacteraceae	Thermoanaerobacter	Thermoanaerobacter brockii	Thermoanaerobacter brockii subsp. finnii Ako-1
gene_id_3943555	asd	Firmicutes	Clostridia	Thermoanaerobacterales	Thermoanaerobacteraceae	Thermoanaerobacter	Thermoanaerobacter brockii	Thermoanaerobacter brockii subsp. finnii Ako-1
gene_id_3946116	asd	Firmicutes	Clostridia	Clostridiales	Clostridiaceae	Clostridium	Clostridium botulinum	Clostridium botulinum E1 str. 'BoNT E Beluga'
gene_id_3948271	asd	Firmicutes	Clostridia	Clostridiales	Clostridiaceae	Clostridium	Clostridium botulinum	Clostridium botulinum E1 str. 'BoNT E Beluga'
gene_id_394856	asd	Proteobacteria	Gammaproteobacteria	Aeromonadales	Aeromonadaceae	Tolumonas	Tolumonas auensis	Tolumonas auensis DSM 9187
gene_id_3949982	asd	Firmicutes	Clostridia	Clostridiales	Clostridiaceae	Clostridium	Clostridium botulinum	Clostridium botulinum D str. 1873
gene_id_395059	asd	Proteobacteria	Gammaproteobacteria	Aeromonadales	Aeromonadaceae	Tolumonas	Tolumonas auensis	Tolumonas auensis DSM 9187
gene_id_3951236	asd	Cyanobacteria	NA	Oscillatoriales	NA	Arthrospira	Arthrospira platensis	Arthrospira platensis str. Paraca
gene_id_3952975	asd	Cyanobacteria	NA	Oscillatoriales	NA	Arthrospira	Arthrospira platensis	Arthrospira platensis str. Paraca
gene_id_395750	asd	Proteobacteria	Gammaproteobacteria	Aeromonadales	Aeromonadaceae	Tolumonas	Tolumonas auensis	Tolumonas auensis DSM 9187
gene_id_3958342	asd	Proteobacteria	Gammaproteobacteria	Legionellales	Legionellaceae	Legionella	Legionella drancourtii	Legionella drancourtii LLAP12
gene_id_3960154	asd	Actinobacteria	Coriobacteriia	Eggerthellales	Eggerthellaceae	Slackia	Slackia exigua	Slackia exigua ATCC 700122
gene_id_3961001	asd	Actinobacteria	Coriobacteriia	Eggerthellales	Eggerthellaceae	Slackia	Slackia exigua	Slackia exigua ATCC 700122
gene_id_3961634	asd	Actinobacteria	Actinobacteria	Actinomycetales	Actinomycetaceae	Actinomyces	Actinomyces sp. oral taxon 848	Actinomyces sp. oral taxon 848 str. F0332
gene_id_3963906	asd	Bacteroidetes	Bacteroidia	Bacteroidales	Prevotellaceae	Prevotella	Prevotella oris	Prevotella oris F0302
gene_id_3966997	asd	Bacteroidetes	Bacteroidia	Bacteroidales	Prevotellaceae	Prevotella	Prevotella veroralis	Prevotella veroralis F0319
gene_id_3969180	asd	Fusobacteria	Fusobacteriia	Fusobacteriales	Leptotrichiaceae	Leptotrichia	Leptotrichia hofstadii	Leptotrichia hofstadii F0254
gene_id_3970137	asd	Fusobacteria	Fusobacteriia	Fusobacteriales	Leptotrichiaceae	Leptotrichia	Leptotrichia hofstadii	Leptotrichia hofstadii F0254
gene_id_3974603	asd	Proteobacteria	Acidithiobacillia	Acidithiobacillales	Acidithiobacillaceae	Acidithiobacillus	Acidithiobacillus caldus	Acidithiobacillus caldus ATCC 51756
gene_id_3974604	asd	Proteobacteria	Acidithiobacillia	Acidithiobacillales	Acidithiobacillaceae	Acidithiobacillus	Acidithiobacillus caldus	Acidithiobacillus caldus ATCC 51756
gene_id_3975771	asd	Firmicutes	Clostridia	Clostridiales	Clostridiaceae	Clostridium	Clostridium carboxidivorans	Clostridium carboxidivorans P7
gene_id_3975791	asd	Firmicutes	Clostridia	Clostridiales	Clostridiaceae	Clostridium	Clostridium carboxidivorans	Clostridium carboxidivorans P7
gene_id_3975833	asd	Firmicutes	Clostridia	Clostridiales	Clostridiaceae	Clostridium	Clostridium carboxidivorans	Clostridium carboxidivorans P7
gene_id_3978841	asd	Firmicutes	Clostridia	Clostridiales	Clostridiaceae	Clostridium	Clostridium carboxidivorans	Clostridium carboxidivorans P7
gene_id_3978842	asd	Firmicutes	Clostridia	Clostridiales	Clostridiaceae	Clostridium	Clostridium carboxidivorans	Clostridium carboxidivorans P7
gene_id_3980452	asd	Firmicutes	Bacilli	Bacillales	Bacillaceae	Geobacillus	Geobacillus sp. Y4.1MC1	Geobacillus sp. Y4.1MC1
gene_id_3981096	asd	Firmicutes	Bacilli	Bacillales	Bacillaceae	Geobacillus	Geobacillus sp. Y4.1MC1	Geobacillus sp. Y4.1MC1
gene_id_3985102	asd	Actinobacteria	Actinobacteria	Micrococcales	Micrococcaceae	Rothia	Rothia mucilaginosa	Rothia mucilaginosa ATCC 25296
gene_id_3986478	asd	Actinobacteria	Actinobacteria	Corynebacteriales	Corynebacteriaceae	Corynebacterium	Corynebacterium tuberculostearicum	Corynebacterium tuberculostearicum SK141
gene_id_3988951	asd	Proteobacteria	Epsilonproteobacteria	Campylobacterales	Campylobacteraceae	Campylobacter	Campylobacter showae	Campylobacter showae RM3277
gene_id_3989160	asd	Proteobacteria	Epsilonproteobacteria	Campylobacterales	Campylobacteraceae	Campylobacter	Campylobacter showae	Campylobacter showae RM3277
gene_id_3993347	asd	Proteobacteria	Gammaproteobacteria	Pseudomonadales	Moraxellaceae	Acinetobacter	Acinetobacter radioresistens	Acinetobacter radioresistens SK82
gene_id_3993355	asd	Proteobacteria	Gammaproteobacteria	Pseudomonadales	Moraxellaceae	Acinetobacter	Acinetobacter radioresistens	Acinetobacter radioresistens SK82
gene_id_3994482	asd	Proteobacteria	Gammaproteobacteria	Vibrionales	Vibrionaceae	Vibrio	Vibrio cholerae	Vibrio cholerae CIRS101
gene_id_3994947	asd	Proteobacteria	Gammaproteobacteria	Vibrionales	Vibrionaceae	Vibrio	Vibrio cholerae	Vibrio cholerae CIRS101
gene_id_3994948	asd	Proteobacteria	Gammaproteobacteria	Vibrionales	Vibrionaceae	Vibrio	Vibrio cholerae	Vibrio cholerae CIRS101
gene_id_3995017	asd	Proteobacteria	Gammaproteobacteria	Vibrionales	Vibrionaceae	Vibrio	Vibrio cholerae	Vibrio cholerae CIRS101
gene_id_399551	asd	Firmicutes	Bacilli	Bacillales	Bacillaceae	Bacillus	Bacillus cereus	Bacillus cereus G9842
gene_id_3996729	asd	Proteobacteria	Gammaproteobacteria	Vibrionales	Vibrionaceae	Vibrio	Vibrio cholerae	Vibrio cholerae CIRS101
gene_id_3999426	asd	Firmicutes	Clostridia	Clostridiales	Ruminococcaceae	Ruminiclostridium	Ruminiclostridium thermocellum	Ruminiclostridium thermocellum DSM 2360
gene_id_3999704	asd	Firmicutes	Clostridia	Clostridiales	Ruminococcaceae	Ruminiclostridium	Ruminiclostridium thermocellum	Ruminiclostridium thermocellum DSM 2360
gene_id_4000787	asd	Proteobacteria	Gammaproteobacteria	Pseudomonadales	Pseudomonadaceae	Pseudomonas	Pseudomonas amygdali	Pseudomonas amygdali pv. aesculi str. 2250
gene_id_4000788	asd	Proteobacteria	Gammaproteobacteria	Pseudomonadales	Pseudomonadaceae	Pseudomonas	Pseudomonas amygdali	Pseudomonas amygdali pv. aesculi str. 2250
gene_id_4003545	asd	Proteobacteria	Gammaproteobacteria	Pseudomonadales	Pseudomonadaceae	Pseudomonas	Pseudomonas amygdali	Pseudomonas amygdali pv. aesculi str. 2250
gene_id_4007821	asd	Firmicutes	Clostridia	Clostridiales	Ruminococcaceae	Ruminiclostridium	[Clostridium] papyrosolvens	[Clostridium] papyrosolvens DSM 2782
gene_id_4010151	asd	Firmicutes	Clostridia	Clostridiales	Ruminococcaceae	Ruminiclostridium	[Clostridium] papyrosolvens	[Clostridium] papyrosolvens DSM 2782
gene_id_401023	asd	Firmicutes	Bacilli	Bacillales	Bacillaceae	Bacillus	Bacillus cereus	Bacillus cereus G9842
gene_id_4012589	asd	Firmicutes	Clostridia	Thermoanaerobacterales	Thermoanaerobacteraceae	Thermoanaerobacter	Thermoanaerobacter ethanolicus	Thermoanaerobacter ethanolicus CCSD1
gene_id_4013000	asd	Firmicutes	Clostridia	Thermoanaerobacterales	Thermoanaerobacteraceae	Thermoanaerobacter	Thermoanaerobacter ethanolicus	Thermoanaerobacter ethanolicus CCSD1
gene_id_4014984	asd	Proteobacteria	Gammaproteobacteria	Pseudomonadales	Pseudomonadaceae	Pseudomonas	Pseudomonas syringae	Pseudomonas syringae pv. syringae FF5
gene_id_4023180	asd	Proteobacteria	Gammaproteobacteria	Pseudomonadales	Pseudomonadaceae	Pseudomonas	Pseudomonas syringae	Pseudomonas syringae pv. syringae FF5
gene_id_4023181	asd	Proteobacteria	Gammaproteobacteria	Pseudomonadales	Pseudomonadaceae	Pseudomonas	Pseudomonas syringae	Pseudomonas syringae pv. syringae FF5
gene_id_4023436	asd	Proteobacteria	Epsilonproteobacteria	Campylobacterales	Campylobacteraceae	Campylobacter	Campylobacter gracilis	Campylobacter gracilis RM3268
gene_id_4025276	asd	Proteobacteria	Epsilonproteobacteria	Campylobacterales	Campylobacteraceae	Campylobacter	Campylobacter gracilis	Campylobacter gracilis RM3268
gene_id_4027951	asd	Proteobacteria	Gammaproteobacteria	Pseudomonadales	Moraxellaceae	Enhydrobacter	Enhydrobacter aerosaccus	Enhydrobacter aerosaccus SK60
gene_id_4028498	asd	Proteobacteria	Gammaproteobacteria	Pseudomonadales	Moraxellaceae	Enhydrobacter	Enhydrobacter aerosaccus	Enhydrobacter aerosaccus SK60
gene_id_4033479	asd	Proteobacteria	Gammaproteobacteria	Enterobacteriales	Enterobacteriaceae	Pantoea	Pantoea sp. At-9b	Pantoea sp. At-9b
gene_id_4034316	asd	Proteobacteria	Gammaproteobacteria	Enterobacteriales	Enterobacteriaceae	Pantoea	Pantoea sp. At-9b	Pantoea sp. At-9b
gene_id_4034317	asd	Proteobacteria	Gammaproteobacteria	Enterobacteriales	Enterobacteriaceae	Pantoea	Pantoea sp. At-9b	Pantoea sp. At-9b
gene_id_4035492	asd	Proteobacteria	Gammaproteobacteria	Enterobacteriales	Enterobacteriaceae	Pantoea	Pantoea sp. At-9b	Pantoea sp. At-9b
gene_id_4037683	asd	Proteobacteria	Gammaproteobacteria	Vibrionales	Vibrionaceae	Vibrio	Vibrio mimicus	Vibrio mimicus VM573
gene_id_4037756	asd	Proteobacteria	Gammaproteobacteria	Vibrionales	Vibrionaceae	Vibrio	Vibrio mimicus	Vibrio mimicus VM573
gene_id_4038544	asd	Proteobacteria	Gammaproteobacteria	Vibrionales	Vibrionaceae	Vibrio	Vibrio mimicus	Vibrio mimicus VM573
gene_id_4038987	asd	Proteobacteria	Gammaproteobacteria	Vibrionales	Vibrionaceae	Vibrio	Vibrio mimicus	Vibrio mimicus VM573
gene_id_4040604	asd	Proteobacteria	Alphaproteobacteria	Rhodobacterales	Rhodobacteraceae	Rhodobacter	Rhodobacter sp. SW2	Rhodobacter sp. SW2
gene_id_4040751	asd	Proteobacteria	Alphaproteobacteria	Rhodobacterales	Rhodobacteraceae	Rhodobacter	Rhodobacter sp. SW2	Rhodobacter sp. SW2
gene_id_4050624	asd	Proteobacteria	Alphaproteobacteria	Rhizobiales	Phyllobacteriaceae	Mesorhizobium	Mesorhizobium opportunistum	Mesorhizobium opportunistum WSM2075
gene_id_4050691	asd	Proteobacteria	Alphaproteobacteria	Rhizobiales	Phyllobacteriaceae	Mesorhizobium	Mesorhizobium opportunistum	Mesorhizobium opportunistum WSM2075
gene_id_4051429	asd	Proteobacteria	Gammaproteobacteria	Enterobacteriales	Enterobacteriaceae	Klebsiella	Klebsiella pneumoniae	Klebsiella pneumoniae subsp. rhinoscleromatis ATCC 13884
gene_id_4054106	asd	Proteobacteria	Gammaproteobacteria	Enterobacteriales	Enterobacteriaceae	Klebsiella	Klebsiella pneumoniae	Klebsiella pneumoniae subsp. rhinoscleromatis ATCC 13884
gene_id_4054107	asd	Proteobacteria	Gammaproteobacteria	Enterobacteriales	Enterobacteriaceae	Klebsiella	Klebsiella pneumoniae	Klebsiella pneumoniae subsp. rhinoscleromatis ATCC 13884
gene_id_4055510	asd	Proteobacteria	Gammaproteobacteria	Enterobacteriales	Enterobacteriaceae	Klebsiella	Klebsiella pneumoniae	Klebsiella pneumoniae subsp. rhinoscleromatis ATCC 13884
gene_id_405662	asd	Proteobacteria	Betaproteobacteria	Rhodocyclales	Rhodocyclaceae	Thauera	Thauera sp. MZ1T	Thauera sp. MZ1T
gene_id_405663	asd	Proteobacteria	Betaproteobacteria	Rhodocyclales	Rhodocyclaceae	Thauera	Thauera sp. MZ1T	Thauera sp. MZ1T
gene_id_4061414	asd	Actinobacteria	Actinobacteria	Streptomycetales	Streptomycetaceae	Streptomyces	Streptomyces pratensis	Streptomyces pratensis ATCC 33331
gene_id_4061519	asd	Actinobacteria	Actinobacteria	Streptomycetales	Streptomycetaceae	Streptomyces	Streptomyces pratensis	Streptomyces pratensis ATCC 33331
gene_id_4063617	asd	Proteobacteria	Gammaproteobacteria	Vibrionales	Vibrionaceae	Vibrio	Vibrio coralliilyticus	Vibrio coralliilyticus ATCC BAA-450
gene_id_4064866	asd	Proteobacteria	Gammaproteobacteria	Vibrionales	Vibrionaceae	Vibrio	Vibrio coralliilyticus	Vibrio coralliilyticus ATCC BAA-450
gene_id_4065537	asd	Proteobacteria	Gammaproteobacteria	Vibrionales	Vibrionaceae	Vibrio	Vibrio coralliilyticus	Vibrio coralliilyticus ATCC BAA-450
gene_id_4067673	asd	Proteobacteria	Gammaproteobacteria	Vibrionales	Vibrionaceae	Vibrio	Vibrio coralliilyticus	Vibrio coralliilyticus ATCC BAA-450
gene_id_4068528	asd	Proteobacteria	Gammaproteobacteria	Vibrionales	Vibrionaceae	Vibrio	Vibrio metschnikovii	Vibrio metschnikovii CIP 69.14
gene_id_4068950	asd	Proteobacteria	Gammaproteobacteria	Vibrionales	Vibrionaceae	Vibrio	Vibrio metschnikovii	Vibrio metschnikovii CIP 69.14
gene_id_4069092	asd	Proteobacteria	Gammaproteobacteria	Vibrionales	Vibrionaceae	Vibrio	Vibrio metschnikovii	Vibrio metschnikovii CIP 69.14
gene_id_4071751	asd	Proteobacteria	Gammaproteobacteria	Vibrionales	Vibrionaceae	Vibrio	Vibrio furnissii	Vibrio furnissii CIP 102972
gene_id_4072040	asd	Proteobacteria	Gammaproteobacteria	Vibrionales	Vibrionaceae	Vibrio	Vibrio furnissii	Vibrio furnissii CIP 102972
gene_id_4072041	asd	Proteobacteria	Gammaproteobacteria	Vibrionales	Vibrionaceae	Vibrio	Vibrio furnissii	Vibrio furnissii CIP 102972
gene_id_4075732	asd	Proteobacteria	Gammaproteobacteria	Vibrionales	Vibrionaceae	Vibrio	Vibrio furnissii	Vibrio furnissii CIP 102972
gene_id_4076252	asd	Proteobacteria	Gammaproteobacteria	Pasteurellales	Pasteurellaceae	Pasteurella	Pasteurella dagmatis	Pasteurella dagmatis ATCC 43325
gene_id_4076788	asd	Proteobacteria	Gammaproteobacteria	Pasteurellales	Pasteurellaceae	Pasteurella	Pasteurella dagmatis	Pasteurella dagmatis ATCC 43325
gene_id_4077481	asd	Proteobacteria	Gammaproteobacteria	Pasteurellales	Pasteurellaceae	Pasteurella	Pasteurella dagmatis	Pasteurella dagmatis ATCC 43325
gene_id_4078563	asd	Bacteroidetes	Bacteroidia	Bacteroidales	Prevotellaceae	Prevotella	Prevotella sp. oral taxon 472	Prevotella sp. oral taxon 472 str. F0295
gene_id_4081049	asd	Proteobacteria	Gammaproteobacteria	Vibrionales	Vibrionaceae	Vibrio	Vibrio sp. RC341	Vibrio sp. RC341
gene_id_4082720	asd	Proteobacteria	Gammaproteobacteria	Vibrionales	Vibrionaceae	Vibrio	Vibrio sp. RC341	Vibrio sp. RC341
gene_id_4083166	asd	Proteobacteria	Gammaproteobacteria	Vibrionales	Vibrionaceae	Vibrio	Vibrio sp. RC341	Vibrio sp. RC341
gene_id_4086837	asd	Proteobacteria	Gammaproteobacteria	Vibrionales	Vibrionaceae	Vibrio	Vibrio orientalis	Vibrio orientalis CIP 102891 = ATCC 33934
gene_id_4087998	asd	Proteobacteria	Gammaproteobacteria	Vibrionales	Vibrionaceae	Vibrio	Vibrio orientalis	Vibrio orientalis CIP 102891 = ATCC 33934
gene_id_4088438	asd	Proteobacteria	Gammaproteobacteria	Vibrionales	Vibrionaceae	Vibrio	Vibrio orientalis	Vibrio orientalis CIP 102891 = ATCC 33934
gene_id_4089025	asd	Proteobacteria	Gammaproteobacteria	Pasteurellales	Pasteurellaceae	Mannheimia	Mannheimia haemolytica	Mannheimia haemolytica serotype A2 str. OVINE
gene_id_408920	asd	Firmicutes	Bacilli	Bacillales	NA	Exiguobacterium	Exiguobacterium sp. AT1b	Exiguobacterium sp. AT1b
gene_id_4089772	asd	Proteobacteria	Gammaproteobacteria	Pasteurellales	Pasteurellaceae	Mannheimia	Mannheimia haemolytica	Mannheimia haemolytica serotype A2 str. OVINE
gene_id_4092524	asd	Fusobacteria	Fusobacteriia	Fusobacteriales	Leptotrichiaceae	Leptotrichia	Leptotrichia goodfellowii	Leptotrichia goodfellowii F0264
gene_id_4093176	asd	Fusobacteria	Fusobacteriia	Fusobacteriales	Leptotrichiaceae	Leptotrichia	Leptotrichia goodfellowii	Leptotrichia goodfellowii F0264
gene_id_4094622	asd	Proteobacteria	Gammaproteobacteria	Vibrionales	Vibrionaceae	Vibrio	Vibrio cholerae	Vibrio cholerae CT 5369-93
gene_id_4095453	asd	Proteobacteria	Gammaproteobacteria	Vibrionales	Vibrionaceae	Vibrio	Vibrio cholerae	Vibrio cholerae CT 5369-93
gene_id_4097185	asd	Proteobacteria	Gammaproteobacteria	Vibrionales	Vibrionaceae	Vibrio	Vibrio cholerae	Vibrio cholerae CT 5369-93
gene_id_4098736	asd	Proteobacteria	Gammaproteobacteria	Vibrionales	Vibrionaceae	Grimontia	Grimontia hollisae	Grimontia hollisae CIP 101886
gene_id_4099228	asd	Proteobacteria	Gammaproteobacteria	Vibrionales	Vibrionaceae	Grimontia	Grimontia hollisae	Grimontia hollisae CIP 101886
gene_id_4100527	asd	Proteobacteria	Gammaproteobacteria	Vibrionales	Vibrionaceae	Grimontia	Grimontia hollisae	Grimontia hollisae CIP 101886
gene_id_4102081	asd	Proteobacteria	Gammaproteobacteria	Vibrionales	Vibrionaceae	Vibrio	Vibrio sp. RC586	Vibrio sp. RC586
gene_id_4103781	asd	Proteobacteria	Gammaproteobacteria	Vibrionales	Vibrionaceae	Vibrio	Vibrio sp. RC586	Vibrio sp. RC586
gene_id_4103850	asd	Proteobacteria	Gammaproteobacteria	Vibrionales	Vibrionaceae	Vibrio	Vibrio sp. RC586	Vibrio sp. RC586
gene_id_4103851	asd	Proteobacteria	Gammaproteobacteria	Vibrionales	Vibrionaceae	Vibrio	Vibrio sp. RC586	Vibrio sp. RC586
gene_id_4104200	asd	Proteobacteria	Gammaproteobacteria	Vibrionales	Vibrionaceae	Vibrio	Vibrio sp. RC586	Vibrio sp. RC586
gene_id_410553	asd	Actinobacteria	Actinobacteria	Micrococcales	Micrococcaceae	Kocuria	Kocuria rhizophila	Kocuria rhizophila DC2201
gene_id_4106154	asd	Proteobacteria	Gammaproteobacteria	Enterobacteriales	Enterobacteriaceae	Salmonella	Salmonella enterica	Salmonella enterica subsp. enterica serovar Typhi str. M223
gene_id_4106155	asd	Proteobacteria	Gammaproteobacteria	Enterobacteriales	Enterobacteriaceae	Salmonella	Salmonella enterica	Salmonella enterica subsp. enterica serovar Typhi str. M223
gene_id_4106156	asd	Proteobacteria	Gammaproteobacteria	Enterobacteriales	Enterobacteriaceae	Salmonella	Salmonella enterica	Salmonella enterica subsp. enterica serovar Typhi str. M223
gene_id_4107954	asd	Proteobacteria	Gammaproteobacteria	Enterobacteriales	Enterobacteriaceae	Salmonella	Salmonella enterica	Salmonella enterica subsp. enterica serovar Typhi str. M223
gene_id_4108321	asd	Proteobacteria	Gammaproteobacteria	Enterobacteriales	Enterobacteriaceae	Salmonella	Salmonella enterica	Salmonella enterica subsp. enterica serovar Typhi str. M223
gene_id_4109998	asd	Proteobacteria	Gammaproteobacteria	Enterobacteriales	Enterobacteriaceae	Salmonella	Salmonella enterica	Salmonella enterica subsp. enterica serovar Typhi str. M223
gene_id_4110258	asd	Proteobacteria	Gammaproteobacteria	Enterobacteriales	Enterobacteriaceae	Salmonella	Salmonella enterica	Salmonella enterica subsp. enterica serovar Typhi str. M223
gene_id_4110809	asd	Proteobacteria	Gammaproteobacteria	Enterobacteriales	Enterobacteriaceae	Salmonella	Salmonella enterica	Salmonella enterica subsp. enterica serovar Typhi str. M223
gene_id_4111188	asd	Proteobacteria	Gammaproteobacteria	Enterobacteriales	Enterobacteriaceae	Salmonella	Salmonella enterica	Salmonella enterica subsp. enterica serovar Typhi str. M223
gene_id_4116138	asd	Bacteroidetes	Bacteroidia	Bacteroidales	Bacteroidaceae	Bacteroides	Bacteroides dorei	Bacteroides dorei 5_1_36/D4
gene_id_4116580	asd	Bacteroidetes	Bacteroidia	Bacteroidales	Bacteroidaceae	Bacteroides	Bacteroides dorei	Bacteroides dorei 5_1_36/D4
gene_id_4119363	asd	Proteobacteria	Betaproteobacteria	Burkholderiales	Alcaligenaceae	Achromobacter	Achromobacter piechaudii	Achromobacter piechaudii ATCC 43553
gene_id_4119364	asd	Proteobacteria	Betaproteobacteria	Burkholderiales	Alcaligenaceae	Achromobacter	Achromobacter piechaudii	Achromobacter piechaudii ATCC 43553
gene_id_412188	asd	Actinobacteria	Actinobacteria	Micrococcales	Micrococcaceae	Kocuria	Kocuria rhizophila	Kocuria rhizophila DC2201
gene_id_4123491	asd	Firmicutes	Bacilli	Lactobacillales	Streptococcaceae	Streptococcus	Streptococcus parasanguinis	Streptococcus parasanguinis ATCC 15912
gene_id_4123591	asd	Firmicutes	Bacilli	Lactobacillales	Streptococcaceae	Streptococcus	Streptococcus parasanguinis	Streptococcus parasanguinis ATCC 15912
gene_id_4124987	asd	Firmicutes	Clostridia	Clostridiales	Peptostreptococcaceae	Peptoclostridium	Peptoclostridium difficile	Peptoclostridium difficile NAP07
gene_id_4126366	asd	Firmicutes	Clostridia	Clostridiales	Peptostreptococcaceae	Peptoclostridium	Peptoclostridium difficile	Peptoclostridium difficile NAP07
gene_id_4128657	asd	Firmicutes	Bacilli	Lactobacillales	Lactobacillaceae	Lactobacillus	Lactobacillus gasseri	Lactobacillus gasseri JV-V03
gene_id_4132176	asd	Bacteroidetes	Flavobacteriia	Flavobacteriales	Flavobacteriaceae	Chryseobacterium	Chryseobacterium gleum	Chryseobacterium gleum ATCC 35910
gene_id_413308	asd	Firmicutes	Bacilli	Lactobacillales	Lactobacillaceae	Lactobacillus	Lactobacillus fermentum	Lactobacillus fermentum IFO 3956
gene_id_4134084	asd	Bacteroidetes	Flavobacteriia	Flavobacteriales	Flavobacteriaceae	Chryseobacterium	Chryseobacterium gleum	Chryseobacterium gleum ATCC 35910
gene_id_4135507	asd	Firmicutes	Bacilli	Lactobacillales	Streptococcaceae	Streptococcus	Streptococcus suis	Streptococcus suis 05HAS68
gene_id_4136483	asd	Firmicutes	Bacilli	Lactobacillales	Streptococcaceae	Streptococcus	Streptococcus suis	Streptococcus suis 05HAS68
gene_id_4137247	asd	Firmicutes	Bacilli	Bacillales	Listeriaceae	Listeria	Listeria monocytogenes	Listeria monocytogenes FSL J2-071
gene_id_4137248	asd	Firmicutes	Bacilli	Bacillales	Listeriaceae	Listeria	Listeria monocytogenes	Listeria monocytogenes FSL J2-071
gene_id_4139252	asd	Firmicutes	Bacilli	Bacillales	Listeriaceae	Listeria	Listeria monocytogenes	Listeria monocytogenes FSL J2-071
gene_id_4140498	asd	Proteobacteria	Gammaproteobacteria	Enterobacteriales	Enterobacteriaceae	Yersinia	Yersinia pestis	Yersinia pestis biovar Mediaevalis str. K1973002
gene_id_4140558	asd	Proteobacteria	Gammaproteobacteria	Enterobacteriales	Enterobacteriaceae	Yersinia	Yersinia pestis	Yersinia pestis biovar Mediaevalis str. K1973002
gene_id_4142337	asd	Proteobacteria	Gammaproteobacteria	Enterobacteriales	Enterobacteriaceae	Yersinia	Yersinia pestis	Yersinia pestis biovar Mediaevalis str. K1973002
gene_id_4142338	asd	Proteobacteria	Gammaproteobacteria	Enterobacteriales	Enterobacteriaceae	Yersinia	Yersinia pestis	Yersinia pestis biovar Mediaevalis str. K1973002
gene_id_4144636	asd	Lentisphaerae	Lentisphaeria	Victivallales	Victivallaceae	Victivallis	Victivallis vadensis	Victivallis vadensis ATCC BAA-548
gene_id_4149367	asd	Proteobacteria	Gammaproteobacteria	Pasteurellales	Pasteurellaceae	Haemophilus	Haemophilus influenzae	Haemophilus influenzae HK1212
gene_id_4150070	asd	Proteobacteria	Gammaproteobacteria	Pasteurellales	Pasteurellaceae	Haemophilus	Haemophilus influenzae	Haemophilus influenzae HK1212
gene_id_4150235	asd	Proteobacteria	Gammaproteobacteria	Pasteurellales	Pasteurellaceae	Haemophilus	Haemophilus influenzae	Haemophilus influenzae HK1212
gene_id_415037	asd	Firmicutes	Bacilli	Lactobacillales	Lactobacillaceae	Lactobacillus	Lactobacillus reuteri	Lactobacillus reuteri JCM 1112
gene_id_4151927	asd	Firmicutes	Bacilli	Lactobacillales	Enterococcaceae	Enterococcus	Enterococcus faecium	Enterococcus faecium E980
gene_id_4154990	asd	Firmicutes	Bacilli	Lactobacillales	Enterococcaceae	Enterococcus	Enterococcus faecium	Enterococcus faecium E1071
gene_id_4156378	asd	Firmicutes	Bacilli	Lactobacillales	Enterococcaceae	Enterococcus	Enterococcus faecium	Enterococcus faecium E1162
gene_id_4160653	asd	Firmicutes	Bacilli	Lactobacillales	Enterococcaceae	Enterococcus	Enterococcus faecium	Enterococcus faecium E1636
gene_id_4162345	asd	Firmicutes	Bacilli	Lactobacillales	Enterococcaceae	Enterococcus	Enterococcus faecium	Enterococcus faecium E1679
gene_id_4165457	asd	Firmicutes	Bacilli	Lactobacillales	Enterococcaceae	Enterococcus	Enterococcus faecium	Enterococcus faecium U0317
gene_id_4168702	asd	Synergistetes	Synergistia	Synergistales	Synergistaceae	Dethiosulfovibrio	Dethiosulfovibrio peptidovorans	Dethiosulfovibrio peptidovorans DSM 11002
gene_id_416979	asd	Actinobacteria	Actinobacteria	Micrococcales	Beutenbergiaceae	Beutenbergia	Beutenbergia cavernae	Beutenbergia cavernae DSM 12333
gene_id_4171024	asd	Firmicutes	Clostridia	Clostridiales	Ruminococcaceae	Ruminiclostridium	Ruminiclostridium thermocellum	Ruminiclostridium thermocellum JW20
gene_id_4172306	asd	Firmicutes	Clostridia	Clostridiales	Ruminococcaceae	Ruminiclostridium	Ruminiclostridium thermocellum	Ruminiclostridium thermocellum JW20
gene_id_4173992	asd	Firmicutes	Bacilli	Bacillales	Listeriaceae	Listeria	Listeria grayi	Listeria grayi DSM 20601
gene_id_4174787	asd	Firmicutes	Bacilli	Bacillales	Listeriaceae	Listeria	Listeria grayi	Listeria grayi DSM 20601
gene_id_4177315	asd	Proteobacteria	Deltaproteobacteria	Desulfovibrionales	Desulfohalobiaceae	Desulfonatronospira	Desulfonatronospira thiodismutans	Desulfonatronospira thiodismutans ASO3-1
gene_id_4181225	asd	Actinobacteria	Actinobacteria	Corynebacteriales	Corynebacteriaceae	Corynebacterium	Corynebacterium genitalium	Corynebacterium genitalium ATCC 33030
gene_id_4183535	asd	Firmicutes	Bacilli	Lactobacillales	Streptococcaceae	Streptococcus	Streptococcus pneumoniae	Streptococcus pneumoniae str. Canada MDR_19A
gene_id_4184820	asd	Firmicutes	Bacilli	Lactobacillales	Streptococcaceae	Streptococcus	Streptococcus pneumoniae	Streptococcus pneumoniae str. Canada MDR_19F
gene_id_4187043	asd	Firmicutes	Bacilli	Lactobacillales	Enterococcaceae	Enterococcus	Enterococcus faecium	Enterococcus faecium E1039
gene_id_4190507	asd	Proteobacteria	Gammaproteobacteria	Xanthomonadales	Xanthomonadaceae	Xanthomonas	Xanthomonas fuscans	Xanthomonas fuscans subsp. aurantifolii str. ICPB 11122
gene_id_4192080	asd	Proteobacteria	Gammaproteobacteria	Xanthomonadales	Xanthomonadaceae	Xanthomonas	Xanthomonas fuscans	Xanthomonas fuscans subsp. aurantifolii str. ICPB 11122
gene_id_4193239	asd	Proteobacteria	Gammaproteobacteria	Xanthomonadales	Xanthomonadaceae	Xanthomonas	Xanthomonas fuscans	Xanthomonas fuscans subsp. aurantifolii str. ICPB 10535
gene_id_4194805	asd	Proteobacteria	Gammaproteobacteria	Xanthomonadales	Xanthomonadaceae	Xanthomonas	Xanthomonas fuscans	Xanthomonas fuscans subsp. aurantifolii str. ICPB 10535
gene_id_4197458	asd	Firmicutes	Bacilli	Lactobacillales	Leuconostocaceae	Oenococcus	Oenococcus oeni	Oenococcus oeni AWRIB429
gene_id_4198343	asd	Firmicutes	Bacilli	Lactobacillales	Leuconostocaceae	Oenococcus	Oenococcus oeni	Oenococcus oeni AWRIB429
gene_id_4199603	asd	Firmicutes	Bacilli	Bacillales	Staphylococcaceae	Staphylococcus	Staphylococcus aureus	Staphylococcus aureus A9765
gene_id_4202179	asd	Firmicutes	Bacilli	Bacillales	Staphylococcaceae	Staphylococcus	Staphylococcus aureus	Staphylococcus aureus A10102
gene_id_4205406	asd	Chlamydiae	Chlamydiia	Chlamydiales	Chlamydiaceae	Chlamydia	Chlamydia trachomatis	Chlamydia trachomatis L2tet1
gene_id_4206308	asd	Chlamydiae	Chlamydiia	Chlamydiales	Chlamydiaceae	Chlamydia	Chlamydia muridarum	Chlamydia muridarum MopnTet14
gene_id_4208036	asd	Firmicutes	Clostridia	Thermoanaerobacterales	Thermoanaerobacteraceae	Thermoanaerobacter	Thermoanaerobacter sp. X561	Thermoanaerobacter sp. X561
gene_id_4208746	asd	Firmicutes	Clostridia	Thermoanaerobacterales	Thermoanaerobacteraceae	Thermoanaerobacter	Thermoanaerobacter sp. X561	Thermoanaerobacter sp. X561
gene_id_4210587	asd	Cyanobacteria	NA	Nostocales	Nostocaceae	Cylindrospermopsis	Cylindrospermopsis raciborskii	Cylindrospermopsis raciborskii CS-505
gene_id_4211409	asd	Cyanobacteria	NA	Nostocales	Nostocaceae	Cylindrospermopsis	Cylindrospermopsis raciborskii	Cylindrospermopsis raciborskii CS-505
gene_id_4212702	asd	Cyanobacteria	NA	Nostocales	Nostocaceae	Raphidiopsis	Raphidiopsis brookii	Raphidiopsis brookii D9
gene_id_4213137	asd	Cyanobacteria	NA	Nostocales	Nostocaceae	Raphidiopsis	Raphidiopsis brookii	Raphidiopsis brookii D9
gene_id_4217880	asd	Firmicutes	Bacilli	Bacillales	Staphylococcaceae	Staphylococcus	Staphylococcus aureus	Staphylococcus aureus A8117
gene_id_4218436	asd	Proteobacteria	Gammaproteobacteria	Vibrionales	Vibrionaceae	Vibrio	Vibrio alginolyticus	Vibrio alginolyticus 40B
gene_id_4221182	asd	Proteobacteria	Gammaproteobacteria	Vibrionales	Vibrionaceae	Vibrio	Vibrio alginolyticus	Vibrio alginolyticus 40B
gene_id_4222441	asd	Proteobacteria	Gammaproteobacteria	Vibrionales	Vibrionaceae	Vibrio	Vibrio alginolyticus	Vibrio alginolyticus 40B
gene_id_4225304	asd	Proteobacteria	Gammaproteobacteria	Vibrionales	Vibrionaceae	Vibrio	Vibrio harveyi	Vibrio harveyi 1DA3
gene_id_4225853	asd	Proteobacteria	Gammaproteobacteria	Vibrionales	Vibrionaceae	Vibrio	Vibrio harveyi	Vibrio harveyi 1DA3
gene_id_4226546	asd	Proteobacteria	Gammaproteobacteria	Vibrionales	Vibrionaceae	Vibrio	Vibrio harveyi	Vibrio harveyi 1DA3
gene_id_4230341	asd	Chlamydiae	Chlamydiia	Chlamydiales	Parachlamydiaceae	Parachlamydia	Parachlamydia acanthamoebae	Parachlamydia acanthamoebae str. Hall's coccus
gene_id_42333	asd	Firmicutes	Clostridia	Clostridiales	Clostridiaceae	Clostridium	Clostridium botulinum	Clostridium botulinum B1 str. Okra
gene_id_4233524	asd	Proteobacteria	Gammaproteobacteria	Legionellales	Legionellaceae	Legionella	Legionella longbeachae	Legionella longbeachae D-4968
gene_id_4236669	asd	Firmicutes	Bacilli	Bacillales	Staphylococcaceae	Staphylococcus	Staphylococcus aureus	Staphylococcus aureus subsp. aureus MR1
gene_id_4238659	asd	Firmicutes	Bacilli	Lactobacillales	Enterococcaceae	Enterococcus	Enterococcus faecium	Enterococcus faecium D344SRF
gene_id_4241782	asd	Actinobacteria	Actinobacteria	Corynebacteriales	Mycobacteriaceae	Mycobacterium	Mycobacterium tuberculosis	Mycobacterium tuberculosis 210
gene_id_4244512	asd	Proteobacteria	Alphaproteobacteria	Sphingomonadales	Sphingomonadaceae	Citromicrobium	Citromicrobium bathyomarinum	Citromicrobium bathyomarinum JL354
gene_id_4248662	asd	Actinobacteria	Actinobacteria	Bifidobacteriales	Bifidobacteriaceae	Gardnerella	Gardnerella vaginalis	Gardnerella vaginalis AMD
gene_id_4249214	asd	Actinobacteria	Actinobacteria	Bifidobacteriales	Bifidobacteriaceae	Gardnerella	Gardnerella vaginalis	Gardnerella vaginalis 5-1
gene_id_424957	asd	Actinobacteria	Actinobacteria	Corynebacteriales	Nocardiaceae	Rhodococcus	Rhodococcus opacus	Rhodococcus opacus B4
gene_id_4250725	asd	Proteobacteria	Betaproteobacteria	Neisseriales	Neisseriaceae	Neisseria	Neisseria polysaccharea	Neisseria polysaccharea ATCC 43768
gene_id_4250733	asd	Proteobacteria	Betaproteobacteria	Neisseriales	Neisseriaceae	Neisseria	Neisseria polysaccharea	Neisseria polysaccharea ATCC 43768
gene_id_4252465	asd	Proteobacteria	Betaproteobacteria	Neisseriales	Neisseriaceae	Neisseria	Neisseria elongata	Neisseria elongata subsp. glycolytica ATCC 29315
gene_id_4253851	asd	Proteobacteria	Betaproteobacteria	Neisseriales	Neisseriaceae	Neisseria	Neisseria elongata	Neisseria elongata subsp. glycolytica ATCC 29315
gene_id_4255182	asd	Actinobacteria	Actinobacteria	Actinomycetales	Actinomycetaceae	Mobiluncus	Mobiluncus mulieris	Mobiluncus mulieris 28-1
gene_id_4257831	asd	Proteobacteria	Gammaproteobacteria	Vibrionales	Vibrionaceae	Photobacterium	Photobacterium damselae	Photobacterium damselae subsp. damselae CIP 102761
gene_id_4259172	asd	Proteobacteria	Gammaproteobacteria	Vibrionales	Vibrionaceae	Photobacterium	Photobacterium damselae	Photobacterium damselae subsp. damselae CIP 102761
gene_id_4259252	asd	Proteobacteria	Gammaproteobacteria	Vibrionales	Vibrionaceae	Photobacterium	Photobacterium damselae	Photobacterium damselae subsp. damselae CIP 102761
gene_id_4260882	asd	Proteobacteria	Gammaproteobacteria	Vibrionales	Vibrionaceae	Photobacterium	Photobacterium damselae	Photobacterium damselae subsp. damselae CIP 102761
gene_id_4261686	asd	Proteobacteria	Gammaproteobacteria	Enterobacteriales	Enterobacteriaceae	Escherichia	Escherichia coli	Escherichia coli OP50
gene_id_4262375	asd	Proteobacteria	Gammaproteobacteria	Enterobacteriales	Enterobacteriaceae	Escherichia	Escherichia coli	Escherichia coli OP50
gene_id_4262376	asd	Proteobacteria	Gammaproteobacteria	Enterobacteriales	Enterobacteriaceae	Escherichia	Escherichia coli	Escherichia coli OP50
gene_id_4266688	asd	Proteobacteria	Gammaproteobacteria	Enterobacteriales	Enterobacteriaceae	Escherichia	Escherichia coli	Escherichia coli OP50
gene_id_4268981	asd	Proteobacteria	Gammaproteobacteria	Enterobacteriales	Enterobacteriaceae	Serratia	Serratia plymuthica	Serratia plymuthica 4Rx13
gene_id_4269538	asd	Proteobacteria	Gammaproteobacteria	Enterobacteriales	Enterobacteriaceae	Serratia	Serratia plymuthica	Serratia plymuthica 4Rx13
gene_id_4271013	asd	Proteobacteria	Gammaproteobacteria	Enterobacteriales	Enterobacteriaceae	Serratia	Serratia plymuthica	Serratia plymuthica 4Rx13
gene_id_4271014	asd	Proteobacteria	Gammaproteobacteria	Enterobacteriales	Enterobacteriaceae	Serratia	Serratia plymuthica	Serratia plymuthica 4Rx13
gene_id_4276038	asd	Proteobacteria	Betaproteobacteria	Burkholderiales	Comamonadaceae	Acidovorax	Acidovorax avenae	Acidovorax avenae subsp. avenae ATCC 19860
gene_id_4276041	asd	Proteobacteria	Betaproteobacteria	Burkholderiales	Comamonadaceae	Acidovorax	Acidovorax avenae	Acidovorax avenae subsp. avenae ATCC 19860
gene_id_4278169	asd	Actinobacteria	Actinobacteria	Micrococcales	Micrococcaceae	Micrococcus	Micrococcus luteus	Micrococcus luteus SK58
gene_id_4279691	asd	Actinobacteria	Actinobacteria	Micrococcales	Micrococcaceae	Micrococcus	Micrococcus luteus	Micrococcus luteus SK58
gene_id_4281617	asd	Proteobacteria	Gammaproteobacteria	Enterobacteriales	Enterobacteriaceae	Yersinia	Yersinia pestis	Yersinia pestis KIM D27
gene_id_4281856	asd	Proteobacteria	Gammaproteobacteria	Enterobacteriales	Enterobacteriaceae	Yersinia	Yersinia pestis	Yersinia pestis KIM D27
gene_id_4283754	asd	Proteobacteria	Gammaproteobacteria	Enterobacteriales	Enterobacteriaceae	Yersinia	Yersinia pestis	Yersinia pestis KIM D27
gene_id_4283755	asd	Proteobacteria	Gammaproteobacteria	Enterobacteriales	Enterobacteriaceae	Yersinia	Yersinia pestis	Yersinia pestis KIM D27
gene_id_4285507	asd	Cyanobacteria	NA	Oscillatoriales	NA	Arthrospira	Arthrospira sp. PCC 8005	Arthrospira sp. PCC 8005
gene_id_4288641	asd	Cyanobacteria	NA	Oscillatoriales	NA	Arthrospira	Arthrospira sp. PCC 8005	Arthrospira sp. PCC 8005
gene_id_4290697	asd	Proteobacteria	Deltaproteobacteria	Desulfovibrionales	Desulfovibrionaceae	Desulfovibrio	Desulfovibrio aespoeensis	Desulfovibrio aespoeensis Aspo-2
gene_id_4291012	asd	Proteobacteria	Deltaproteobacteria	Desulfovibrionales	Desulfovibrionaceae	Desulfovibrio	Desulfovibrio aespoeensis	Desulfovibrio aespoeensis Aspo-2
gene_id_4293543	asd	Proteobacteria	Betaproteobacteria	Burkholderiales	Burkholderiaceae	Burkholderia	Burkholderia sp. CCGE1001	Burkholderia sp. CCGE1001
gene_id_4293545	asd	Proteobacteria	Betaproteobacteria	Burkholderiales	Burkholderiaceae	Burkholderia	Burkholderia sp. CCGE1001	Burkholderia sp. CCGE1001
gene_id_4303813	asd	Actinobacteria	Actinobacteria	Frankiales	Frankiaceae	Frankia	Frankia sp. EuI1c	Frankia sp. EuI1c
gene_id_430467	asd	Firmicutes	Bacilli	Bacillales	Paenibacillaceae	Brevibacillus	Brevibacillus brevis	Brevibacillus brevis NBRC 100599
gene_id_4305148	asd	Actinobacteria	Actinobacteria	Frankiales	Frankiaceae	Frankia	Frankia sp. EuI1c	Frankia sp. EuI1c
gene_id_4307418	asd	Firmicutes	Tissierellia	Tissierellales	Peptoniphilaceae	Peptoniphilus	Peptoniphilus lacrimalis	Peptoniphilus lacrimalis 315-B
gene_id_4309905	asd	Bacteroidetes	Bacteroidia	Bacteroidales	Prevotellaceae	Prevotella	Prevotella timonensis	Prevotella timonensis CRIS 5C-B1
gene_id_4311804	asd	Bacteroidetes	Bacteroidia	Bacteroidales	Prevotellaceae	Prevotella	Prevotella buccalis	Prevotella buccalis ATCC 35310
gene_id_4317119	asd	Firmicutes	Bacilli	Bacillales	Staphylococcaceae	Staphylococcus	Staphylococcus epidermidis	Staphylococcus epidermidis SK135
gene_id_4321749	asd	Actinobacteria	Actinobacteria	Streptomycetales	Streptomycetaceae	Streptomyces	Streptomyces griseus	Streptomyces griseus XylebKG-1
gene_id_432229	asd	Firmicutes	Bacilli	Bacillales	Paenibacillaceae	Brevibacillus	Brevibacillus brevis	Brevibacillus brevis NBRC 100599
gene_id_4325316	asd	Actinobacteria	Actinobacteria	Streptomycetales	Streptomycetaceae	Streptomyces	Streptomyces griseus	Streptomyces griseus XylebKG-1
gene_id_4326177	asd	Actinobacteria	Actinobacteria	Streptomycetales	Streptomycetaceae	Streptomyces	Streptomyces sp. SirexAA-E	Streptomyces sp. SirexAA-E
gene_id_4329089	asd	Actinobacteria	Actinobacteria	Streptomycetales	Streptomycetaceae	Streptomyces	Streptomyces sp. SirexAA-E	Streptomyces sp. SirexAA-E
gene_id_4332938	asd	Proteobacteria	Deltaproteobacteria	Desulfovibrionales	Desulfovibrionaceae	Desulfovibrio	Desulfovibrio sp. FW1012B	Desulfovibrio sp. FW1012B
gene_id_4333216	asd	Proteobacteria	Deltaproteobacteria	Desulfovibrionales	Desulfovibrionaceae	Desulfovibrio	Desulfovibrio sp. FW1012B	Desulfovibrio sp. FW1012B
gene_id_4336819	asd	Proteobacteria	Alphaproteobacteria	Rhizobiales	Hyphomicrobiaceae	Rhodomicrobium	Rhodomicrobium vannielii	Rhodomicrobium vannielii ATCC 17100
gene_id_4337799	asd	Proteobacteria	Alphaproteobacteria	Rhizobiales	Hyphomicrobiaceae	Rhodomicrobium	Rhodomicrobium vannielii	Rhodomicrobium vannielii ATCC 17100
gene_id_4340344	asd	Firmicutes	Bacilli	Bacillales	Bacillaceae	Bacillus	Bacillus cellulosilyticus	Bacillus cellulosilyticus DSM 2522
gene_id_4343409	asd	Firmicutes	Bacilli	Bacillales	Bacillaceae	Bacillus	Bacillus cellulosilyticus	Bacillus cellulosilyticus DSM 2522
gene_id_4344105	asd	Proteobacteria	Alphaproteobacteria	Rhizobiales	Bradyrhizobiaceae	Rhodopseudomonas	Rhodopseudomonas palustris	Rhodopseudomonas palustris DX-1
gene_id_4344568	asd	Proteobacteria	Alphaproteobacteria	Rhizobiales	Bradyrhizobiaceae	Rhodopseudomonas	Rhodopseudomonas palustris	Rhodopseudomonas palustris DX-1
gene_id_4349159	asd	Candidatus Poribacteria	NA	NA	NA	NA	Candidatus Poribacteria sp. WGA-A3	Candidatus Poribacteria sp. WGA-A3
gene_id_4349209	asd	Candidatus Poribacteria	NA	NA	NA	NA	Candidatus Poribacteria sp. WGA-A3	Candidatus Poribacteria sp. WGA-A3
gene_id_4352929	asd	Firmicutes	Bacilli	Bacillales	Bacillaceae	Bacillus	Bacillus cereus	Bacillus cereus SJ1
gene_id_4356668	asd	Firmicutes	Bacilli	Bacillales	Bacillaceae	Bacillus	Bacillus cereus	Bacillus cereus SJ1
gene_id_4357579	asd	Bacteroidetes	Bacteroidia	Bacteroidales	Prevotellaceae	Prevotella	Prevotella bivia	Prevotella bivia JCVIHMP010
gene_id_4361750	asd	Synergistetes	Synergistia	Synergistales	Synergistaceae	Pyramidobacter	Pyramidobacter piscolens	Pyramidobacter piscolens W5455
gene_id_4364749	asd	Actinobacteria	Actinobacteria	Propionibacteriales	Propionibacteriaceae	Propionibacterium	Propionibacterium acnes	Propionibacterium acnes J139
gene_id_436508	asd	Gemmatimonadetes	Gemmatimonadetes	Gemmatimonadales	Gemmatimonadaceae	Gemmatimonas	Gemmatimonas aurantiaca	Gemmatimonas aurantiaca T-27
gene_id_4366915	asd	Firmicutes	Bacilli	Lactobacillales	Lactobacillaceae	Lactobacillus	Lactobacillus gasseri	Lactobacillus gasseri 224-1
gene_id_4368103	asd	Firmicutes	Negativicutes	Veillonellales	Veillonellaceae	Veillonella	Veillonella parvula	Veillonella parvula ATCC 17745
gene_id_4369559	asd	Firmicutes	Negativicutes	Veillonellales	Veillonellaceae	Veillonella	Veillonella parvula	Veillonella parvula ATCC 17745
gene_id_4370574	asd	Proteobacteria	Gammaproteobacteria	Pseudomonadales	Pseudomonadaceae	Pseudomonas	Pseudomonas syringae group genomosp. 3	Pseudomonas syringae pv. tomato K40
gene_id_4371897	asd	Proteobacteria	Gammaproteobacteria	Pseudomonadales	Pseudomonadaceae	Pseudomonas	Pseudomonas syringae group genomosp. 3	Pseudomonas syringae pv. tomato K40
gene_id_4371898	asd	Proteobacteria	Gammaproteobacteria	Pseudomonadales	Pseudomonadaceae	Pseudomonas	Pseudomonas syringae group genomosp. 3	Pseudomonas syringae pv. tomato K40
gene_id_4372102	asd	Proteobacteria	Gammaproteobacteria	Pseudomonadales	Pseudomonadaceae	Pseudomonas	Pseudomonas syringae group genomosp. 3	Pseudomonas syringae pv. tomato K40
gene_id_4376149	asd	Proteobacteria	Gammaproteobacteria	Pseudomonadales	Pseudomonadaceae	Pseudomonas	Pseudomonas syringae group genomosp. 3	Pseudomonas syringae pv. tomato Max13
gene_id_4378811	asd	Proteobacteria	Gammaproteobacteria	Pseudomonadales	Pseudomonadaceae	Pseudomonas	Pseudomonas syringae group genomosp. 3	Pseudomonas syringae pv. tomato Max13
gene_id_4378812	asd	Proteobacteria	Gammaproteobacteria	Pseudomonadales	Pseudomonadaceae	Pseudomonas	Pseudomonas syringae group genomosp. 3	Pseudomonas syringae pv. tomato Max13
gene_id_4384180	asd	Proteobacteria	Gammaproteobacteria	Pseudomonadales	Pseudomonadaceae	Pseudomonas	Pseudomonas syringae group genomosp. 3	Pseudomonas syringae pv. tomato NCPPB 1108
gene_id_4384181	asd	Proteobacteria	Gammaproteobacteria	Pseudomonadales	Pseudomonadaceae	Pseudomonas	Pseudomonas syringae group genomosp. 3	Pseudomonas syringae pv. tomato NCPPB 1108
gene_id_4387030	asd	Proteobacteria	Gammaproteobacteria	Pseudomonadales	Pseudomonadaceae	Pseudomonas	Pseudomonas syringae group genomosp. 3	Pseudomonas syringae pv. tomato NCPPB 1108
gene_id_4388976	asd	Proteobacteria	Gammaproteobacteria	Pseudomonadales	Pseudomonadaceae	Pseudomonas	Pseudomonas syringae	Pseudomonas syringae pv. syringae 642
[truncated: 1,276 more rows]

## Sheet: ASP_hom_45
Gene_ID	Type	Phylum	Class	Order	Family	Genus	Species	Strain
gene_id_1002277	hom	Firmicutes	Bacilli	Bacillales	Bacillaceae	Bacillus	Bacillus cereus	Bacillus cereus ATCC 10987
gene_id_1002789	hom	Firmicutes	Bacilli	Bacillales	Bacillaceae	Bacillus	Bacillus cereus	Bacillus cereus ATCC 10987
gene_id_1005458	hom	Firmicutes	Bacilli	Bacillales	Bacillaceae	Bacillus	Bacillus cereus	Bacillus cereus ATCC 10987
gene_id_101324	hom	Firmicutes	Clostridia	Clostridiales	Peptococcaceae	Desulfotomaculum	Desulfotomaculum acetoxidans	Desulfotomaculum acetoxidans DSM 771
gene_id_1013909	hom	Proteobacteria	Betaproteobacteria	Burkholderiales	Alcaligenaceae	Bordetella	Bordetella bronchiseptica	Bordetella bronchiseptica RB50
gene_id_1015420	hom	Proteobacteria	Betaproteobacteria	Burkholderiales	Alcaligenaceae	Bordetella	Bordetella bronchiseptica	Bordetella bronchiseptica RB50
gene_id_1021903	hom	Proteobacteria	Epsilonproteobacteria	Campylobacterales	Helicobacteraceae	Helicobacter	Helicobacter hepaticus	Helicobacter hepaticus ATCC 51449
gene_id_1023920	hom	Firmicutes	Bacilli	Bacillales	Bacillaceae	Bacillus	Bacillus cereus	Bacillus cereus ATCC 14579
gene_id_1024521	hom	Firmicutes	Bacilli	Bacillales	Bacillaceae	Bacillus	Bacillus cereus	Bacillus cereus ATCC 14579
gene_id_1027392	hom	Firmicutes	Bacilli	Bacillales	Bacillaceae	Bacillus	Bacillus cereus	Bacillus cereus ATCC 14579
gene_id_1028335	hom	Firmicutes	Clostridia	Clostridiales	Clostridiaceae	Clostridium	Clostridium tetani	Clostridium tetani E88
gene_id_1029900	hom	Firmicutes	Clostridia	Clostridiales	Clostridiaceae	Clostridium	Clostridium tetani	Clostridium tetani E88
gene_id_1046538	hom	Cyanobacteria	NA	Nostocales	Nostocaceae	Nostoc	Nostoc sp. PCC 7120	Nostoc sp. PCC 7120
gene_id_1046921	hom	Cyanobacteria	NA	Nostocales	Nostocaceae	Nostoc	Nostoc sp. PCC 7120	Nostoc sp. PCC 7120
gene_id_1048201	hom	Cyanobacteria	NA	Nostocales	Nostocaceae	Nostoc	Nostoc sp. PCC 7120	Nostoc sp. PCC 7120
gene_id_1051009	hom	Proteobacteria	Alphaproteobacteria	Rhizobiales	Rhizobiaceae	Agrobacterium	Agrobacterium fabrum	Agrobacterium fabrum str. C58
gene_id_1053453	hom	Proteobacteria	Betaproteobacteria	Neisseriales	Neisseriaceae	Neisseria	Neisseria meningitidis	Neisseria meningitidis MC58
gene_id_105638	hom	Proteobacteria	Alphaproteobacteria	Rhodospirillales	Acetobacteraceae	Acetobacter	Acetobacter pasteurianus	Acetobacter pasteurianus IFO 3283-01
gene_id_1057136	hom	Proteobacteria	Deltaproteobacteria	Myxococcales	Anaeromyxobacteraceae	Anaeromyxobacter	Anaeromyxobacter sp. K	Anaeromyxobacter sp. K
gene_id_1058960	hom	Proteobacteria	Deltaproteobacteria	Myxococcales	Anaeromyxobacteraceae	Anaeromyxobacter	Anaeromyxobacter sp. K	Anaeromyxobacter sp. K
gene_id_1063000	hom	Thermotogae	Thermotogae	Petrotogales	NA	Petrotoga	Petrotoga mobilis	Petrotoga mobilis SJ95
gene_id_1067031	hom	Proteobacteria	Deltaproteobacteria	Myxococcales	Anaeromyxobacteraceae	Anaeromyxobacter	Anaeromyxobacter sp. Fw109-5	Anaeromyxobacter sp. Fw109-5
gene_id_1067983	hom	Proteobacteria	Deltaproteobacteria	Myxococcales	Anaeromyxobacteraceae	Anaeromyxobacter	Anaeromyxobacter sp. Fw109-5	Anaeromyxobacter sp. Fw109-5
gene_id_1069678	hom	Bacteroidetes	Flavobacteriia	Flavobacteriales	Flavobacteriaceae	Flavobacterium	Flavobacterium psychrophilum	Flavobacterium psychrophilum JIP02/86
gene_id_1076303	hom	Proteobacteria	Betaproteobacteria	Burkholderiales	Comamonadaceae	Polaromonas	Polaromonas sp. JS666	Polaromonas sp. JS666
gene_id_108107	hom	Proteobacteria	Deltaproteobacteria	Desulfovibrionales	Desulfohalobiaceae	Desulfohalobium	Desulfohalobium retbaense	Desulfohalobium retbaense DSM 5692
gene_id_1081533	hom	Firmicutes	Bacilli	Bacillales	Bacillaceae	Bacillus	Bacillus cereus	Bacillus cereus 03BB102
gene_id_1082187	hom	Firmicutes	Bacilli	Bacillales	Bacillaceae	Bacillus	Bacillus cereus	Bacillus cereus 03BB102
gene_id_1084889	hom	Firmicutes	Bacilli	Bacillales	Bacillaceae	Bacillus	Bacillus cereus	Bacillus cereus 03BB102
gene_id_1085876	hom	Proteobacteria	Alphaproteobacteria	Rhizobiales	Brucellaceae	Brucella	Brucella melitensis	Brucella melitensis ATCC 23457
gene_id_1087338	hom	Proteobacteria	Alphaproteobacteria	Rhizobiales	Brucellaceae	Brucella	Brucella melitensis	Brucella melitensis ATCC 23457
gene_id_1089151	hom	Firmicutes	Bacilli	Bacillales	Staphylococcaceae	Staphylococcus	Staphylococcus carnosus	Staphylococcus carnosus subsp. carnosus TM300
gene_id_108948	hom	Actinobacteria	Coriobacteriia	Eggerthellales	Eggerthellaceae	Eggerthella	Eggerthella lenta	Eggerthella lenta DSM 2243
gene_id_1091450	hom	Firmicutes	Clostridia	Halanaerobiales	Halanaerobiaceae	Halothermothrix	Halothermothrix orenii	Halothermothrix orenii H 168
gene_id_1091485	hom	Firmicutes	Clostridia	Halanaerobiales	Halanaerobiaceae	Halothermothrix	Halothermothrix orenii	Halothermothrix orenii H 168
gene_id_1093209	hom	Firmicutes	Bacilli	Bacillales	Listeriaceae	Listeria	Listeria monocytogenes	Listeria monocytogenes HCC23
gene_id_1095217	hom	Firmicutes	Bacilli	Bacillales	Listeriaceae	Listeria	Listeria monocytogenes	Listeria monocytogenes HCC23
gene_id_1097884	hom	Proteobacteria	Gammaproteobacteria	Pseudomonadales	Moraxellaceae	Acinetobacter	Acinetobacter baumannii	Acinetobacter baumannii AB307-0294
gene_id_1099385	hom	Proteobacteria	Gammaproteobacteria	Pseudomonadales	Moraxellaceae	Acinetobacter	Acinetobacter baumannii	Acinetobacter baumannii AB307-0294
gene_id_1101995	hom	Actinobacteria	Actinobacteria	Bifidobacteriales	Bifidobacteriaceae	Bifidobacterium	Bifidobacterium longum	Bifidobacterium longum subsp. infantis ATCC 15697 = JCM 1222 = DSM 20088
gene_id_1102522	hom	Proteobacteria	Gammaproteobacteria	Pseudomonadales	Moraxellaceae	Acinetobacter	Acinetobacter baumannii	Acinetobacter baumannii AB0057
gene_id_1104127	hom	Proteobacteria	Gammaproteobacteria	Pseudomonadales	Moraxellaceae	Acinetobacter	Acinetobacter baumannii	Acinetobacter baumannii AB0057
gene_id_1108579	hom	Firmicutes	Bacilli	Bacillales	Bacillaceae	Anoxybacillus	Anoxybacillus flavithermus	Anoxybacillus flavithermus WK1
gene_id_1110947	hom	Proteobacteria	Alphaproteobacteria	Rhizobiales	Bradyrhizobiaceae	Oligotropha	Oligotropha carboxidovorans	Oligotropha carboxidovorans OM5
gene_id_112352	hom	Actinobacteria	Coriobacteriia	Coriobacteriales	Atopobiaceae	Atopobium	Atopobium parvulum	Atopobium parvulum DSM 20469
gene_id_1129387	hom	Proteobacteria	Alphaproteobacteria	Caulobacterales	Caulobacteraceae	Phenylobacterium	Phenylobacterium zucineum	Phenylobacterium zucineum HLK1
gene_id_1139755	hom	Proteobacteria	Alphaproteobacteria	Rhizobiales	Bradyrhizobiaceae	Rhodopseudomonas	Rhodopseudomonas palustris	Rhodopseudomonas palustris TIE-1
gene_id_1146125	hom	Proteobacteria	Alphaproteobacteria	Rhizobiales	Rhizobiaceae	Rhizobium	Rhizobium etli	Rhizobium etli CIAT 652
gene_id_1152373	hom	Proteobacteria	Deltaproteobacteria	Desulfuromonadales	Geobacteraceae	Geobacter	Geobacter lovleyi	Geobacter lovleyi SZ
gene_id_1156234	hom	Aquificae	Aquificae	Aquificales	Hydrogenothermaceae	Sulfurihydrogenibium	Sulfurihydrogenibium sp. YO3AOP1	Sulfurihydrogenibium sp. YO3AOP1
gene_id_1159515	hom	Proteobacteria	Alphaproteobacteria	Rhizobiales	Methylobacteriaceae	Methylobacterium	Methylobacterium populi	Methylobacterium populi BJ001
gene_id_1163755	hom	Firmicutes	Clostridia	Natranaerobiales	Natranaerobiaceae	Natranaerobius	Natranaerobius thermophilus	Natranaerobius thermophilus JW/NM-WN-LF
gene_id_1166347	hom	Proteobacteria	Betaproteobacteria	Burkholderiales	Alcaligenaceae	Bordetella	Bordetella avium	Bordetella avium 197N
gene_id_1168168	hom	Proteobacteria	Betaproteobacteria	Burkholderiales	Alcaligenaceae	Bordetella	Bordetella avium	Bordetella avium 197N
gene_id_116954	hom	Proteobacteria	Alphaproteobacteria	Rhodobacterales	Rhodobacteraceae	Dinoroseobacter	Dinoroseobacter shibae	Dinoroseobacter shibae DFL 12 = DSM 16493
gene_id_1170831	hom	Proteobacteria	Alphaproteobacteria	Rhizobiales	Beijerinckiaceae	Beijerinckia	Beijerinckia indica	Beijerinckia indica subsp. indica ATCC 9039
gene_id_117508	hom	Proteobacteria	Alphaproteobacteria	Rhodobacterales	Rhodobacteraceae	Dinoroseobacter	Dinoroseobacter shibae	Dinoroseobacter shibae DFL 12 = DSM 16493
gene_id_1175608	hom	Verrucomicrobia	Opitutae	Opitutales	Opitutaceae	Opitutus	Opitutus terrae	Opitutus terrae PB90-1
gene_id_1181183	hom	Proteobacteria	Betaproteobacteria	Burkholderiales	Burkholderiaceae	Burkholderia	Burkholderia ambifaria	Burkholderia ambifaria MC40-6
gene_id_1182567	hom	Actinobacteria	Actinobacteria	Corynebacteriales	Corynebacteriaceae	Corynebacterium	Corynebacterium urealyticum	Corynebacterium urealyticum DSM 7109
gene_id_1185912	hom	Proteobacteria	Betaproteobacteria	Burkholderiales	NA	Leptothrix	Leptothrix cholodnii	Leptothrix cholodnii SP-6
gene_id_1188860	hom	Proteobacteria	Alphaproteobacteria	Rhizobiales	Methylobacteriaceae	Methylobacterium	Methylobacterium sp. 4-46	Methylobacterium sp. 4-46
gene_id_1190823	hom	Proteobacteria	Alphaproteobacteria	Rhizobiales	Methylobacteriaceae	Methylobacterium	Methylobacterium sp. 4-46	Methylobacterium sp. 4-46
gene_id_1190894	hom	Proteobacteria	Alphaproteobacteria	Rhizobiales	Methylobacteriaceae	Methylobacterium	Methylobacterium sp. 4-46	Methylobacterium sp. 4-46
gene_id_1191048	hom	Proteobacteria	Alphaproteobacteria	Rhizobiales	Methylobacteriaceae	Methylobacterium	Methylobacterium sp. 4-46	Methylobacterium sp. 4-46
gene_id_119816	hom	Proteobacteria	Gammaproteobacteria	Cellvibrionales	Cellvibrionaceae	Teredinibacter	Teredinibacter turnerae	Teredinibacter turnerae T7901
gene_id_1202037	hom	Firmicutes	Clostridia	Clostridiales	Peptococcaceae	Candidatus Desulforudis	Candidatus Desulforudis audaxviator	Candidatus Desulforudis audaxviator MP104C
gene_id_120424	hom	Proteobacteria	Gammaproteobacteria	Cellvibrionales	Cellvibrionaceae	Teredinibacter	Teredinibacter turnerae	Teredinibacter turnerae T7901
gene_id_1205061	hom	Proteobacteria	Gammaproteobacteria	Pseudomonadales	Moraxellaceae	Acinetobacter	Acinetobacter baumannii	Acinetobacter baumannii AYE
gene_id_1206579	hom	Proteobacteria	Gammaproteobacteria	Pseudomonadales	Moraxellaceae	Acinetobacter	Acinetobacter baumannii	Acinetobacter baumannii AYE
gene_id_1207721	hom	Firmicutes	Bacilli	Bacillales	Bacillaceae	Lysinibacillus	Lysinibacillus sphaericus	Lysinibacillus sphaericus C3-41
gene_id_1214815	hom	Proteobacteria	Alphaproteobacteria	Caulobacterales	Caulobacteraceae	Caulobacter	Caulobacter sp. K31	Caulobacter sp. K31
gene_id_1222711	hom	Firmicutes	Clostridia	Thermoanaerobacterales	Thermoanaerobacteraceae	Thermoanaerobacter	Thermoanaerobacter sp. X514	Thermoanaerobacter sp. X514
gene_id_1224077	hom	Firmicutes	Clostridia	Thermoanaerobacterales	Thermoanaerobacteraceae	Thermoanaerobacter	Thermoanaerobacter sp. X514	Thermoanaerobacter sp. X514
gene_id_1226824	hom	Firmicutes	Bacilli	Bacillales	Staphylococcaceae	Staphylococcus	Staphylococcus aureus	Staphylococcus aureus subsp. aureus USA300_TCH1516
gene_id_1233544	hom	Proteobacteria	Betaproteobacteria	Burkholderiales	Comamonadaceae	Delftia	Delftia acidovorans	Delftia acidovorans SPH-1
gene_id_1238107	hom	Firmicutes	Clostridia	Clostridiales	Lachnospiraceae	Lachnoclostridium	Lachnoclostridium phytofermentans	Lachnoclostridium phytofermentans ISDg
gene_id_124450	hom	Proteobacteria	Betaproteobacteria	NA	NA	Candidatus Accumulibacter	Candidatus Accumulibacter phosphatis	Candidatus Accumulibacter phosphatis clade IIA str. UW-1
gene_id_1247178	hom	Actinobacteria	Actinobacteria	Micromonosporales	Micromonosporaceae	Salinispora	Salinispora arenicola	Salinispora arenicola CNS-205
gene_id_1250517	hom	Firmicutes	Clostridia	Clostridiales	Clostridiaceae	Alkaliphilus	Alkaliphilus oremlandii	Alkaliphilus oremlandii OhILAs
gene_id_1263847	hom	Proteobacteria	Epsilonproteobacteria	Campylobacterales	Campylobacteraceae	Campylobacter	Campylobacter concisus	Campylobacter concisus 13826
gene_id_1266554	hom	Firmicutes	Bacilli	Lactobacillales	Streptococcaceae	Streptococcus	Streptococcus gordonii	Streptococcus gordonii str. Challis substr. CH1
gene_id_1268052	hom	Proteobacteria	Epsilonproteobacteria	Campylobacterales	Campylobacteraceae	Campylobacter	Campylobacter curvus	Campylobacter curvus 525.92
gene_id_1269993	hom	Proteobacteria	Epsilonproteobacteria	Campylobacterales	Campylobacteraceae	Campylobacter	Campylobacter hominis	Campylobacter hominis ATCC BAA-381
gene_id_1271598	hom	Proteobacteria	Epsilonproteobacteria	Campylobacterales	Campylobacteraceae	Campylobacter	Campylobacter jejuni	Campylobacter jejuni subsp. doylei 269.97
gene_id_1274316	hom	Firmicutes	Clostridia	Clostridiales	Clostridiaceae	Clostridium	Clostridium kluyveri	Clostridium kluyveri DSM 555
gene_id_1274559	hom	Firmicutes	Clostridia	Clostridiales	Clostridiaceae	Clostridium	Clostridium kluyveri	Clostridium kluyveri DSM 555
gene_id_1274872	hom	Firmicutes	Clostridia	Clostridiales	Clostridiaceae	Clostridium	Clostridium kluyveri	Clostridium kluyveri DSM 555
gene_id_1281871	hom	Thermotogae	Thermotogae	Thermotogales	Fervidobacteriaceae	Thermosipho	Thermosipho melanesiensis	Thermosipho melanesiensis BI429
gene_id_129062	hom	Fusobacteria	Fusobacteriia	Fusobacteriales	Leptotrichiaceae	Leptotrichia	Leptotrichia buccalis	Leptotrichia buccalis C-1013-b
gene_id_1292432	hom	Chloroflexi	Chloroflexia	Chloroflexales	Roseiflexaceae	Roseiflexus	Roseiflexus sp. RS-1	Roseiflexus sp. RS-1
gene_id_1293467	hom	Chloroflexi	Chloroflexia	Chloroflexales	Roseiflexaceae	Roseiflexus	Roseiflexus sp. RS-1	Roseiflexus sp. RS-1
gene_id_1299184	hom	Proteobacteria	Alphaproteobacteria	Sphingomonadales	Sphingomonadaceae	Sphingomonas	Sphingomonas wittichii	Sphingomonas wittichii RW1
gene_id_1299816	hom	Proteobacteria	Alphaproteobacteria	Sphingomonadales	Sphingomonadaceae	Sphingomonas	Sphingomonas wittichii	Sphingomonas wittichii RW1
gene_id_1300012	hom	Proteobacteria	Alphaproteobacteria	Sphingomonadales	Sphingomonadaceae	Sphingomonas	Sphingomonas wittichii	Sphingomonas wittichii RW1
gene_id_1300109	hom	Proteobacteria	Alphaproteobacteria	Sphingomonadales	Sphingomonadaceae	Sphingomonas	Sphingomonas wittichii	Sphingomonas wittichii RW1
gene_id_13021	hom	Firmicutes	Bacilli	Bacillales	Bacillaceae	Bacillus	Bacillus halodurans	Bacillus halodurans C-125
gene_id_1302408	hom	Proteobacteria	Deltaproteobacteria	Desulfuromonadales	Geobacteraceae	Geobacter	Geobacter uraniireducens	Geobacter uraniireducens Rf4
gene_id_1305926	hom	Actinobacteria	Actinobacteria	Micrococcales	Microbacteriaceae	Clavibacter	Clavibacter michiganensis	Clavibacter michiganensis subsp. michiganensis NCPPB 382
gene_id_1309331	hom	Bacteroidetes	Flavobacteriia	Flavobacteriales	Flavobacteriaceae	Flavobacterium	Flavobacterium johnsoniae	Flavobacterium johnsoniae UW101
gene_id_1309334	hom	Bacteroidetes	Flavobacteriia	Flavobacteriales	Flavobacteriaceae	Flavobacterium	Flavobacterium johnsoniae	Flavobacterium johnsoniae UW101
gene_id_1313555	hom	Proteobacteria	Gammaproteobacteria	Pseudomonadales	Pseudomonadaceae	Pseudomonas	Pseudomonas mendocina	Pseudomonas mendocina ymp
gene_id_1315052	hom	Proteobacteria	Gammaproteobacteria	Pseudomonadales	Pseudomonadaceae	Pseudomonas	Pseudomonas mendocina	Pseudomonas mendocina ymp
gene_id_1316437	hom	Proteobacteria	Gammaproteobacteria	Pseudomonadales	Pseudomonadaceae	Pseudomonas	Pseudomonas mendocina	Pseudomonas mendocina ymp
gene_id_1318745	hom	Firmicutes	Clostridia	Thermoanaerobacterales	Thermoanaerobacterales Family III. Incertae Sedis	Caldicellulosiruptor	Caldicellulosiruptor saccharolyticus	Caldicellulosiruptor saccharolyticus DSM 8903
gene_id_132323	hom	Actinobacteria	Actinobacteria	Micrococcales	Jonesiaceae	Jonesia	Jonesia denitrificans	Jonesia denitrificans DSM 20603
gene_id_1326322	hom	Firmicutes	Bacilli	Lactobacillales	Streptococcaceae	Lactococcus	Lactococcus lactis	Lactococcus lactis subsp. cremoris MG1363
gene_id_1330464	hom	Proteobacteria	Betaproteobacteria	Burkholderiales	Comamonadaceae	Verminephrobacter	Verminephrobacter eiseniae	Verminephrobacter eiseniae EF01-2
gene_id_1330891	hom	Proteobacteria	Betaproteobacteria	Burkholderiales	Comamonadaceae	Verminephrobacter	Verminephrobacter eiseniae	Verminephrobacter eiseniae EF01-2
gene_id_1334294	hom	Proteobacteria	Alphaproteobacteria	Rhizobiales	Bartonellaceae	Bartonella	Bartonella bacilliformis	Bartonella bacilliformis KC583
gene_id_1336824	hom	Proteobacteria	Betaproteobacteria	Burkholderiales	Comamonadaceae	Polaromonas	Polaromonas naphthalenivorans	Polaromonas naphthalenivorans CJ2
gene_id_1339083	hom	Proteobacteria	Betaproteobacteria	Burkholderiales	Comamonadaceae	Acidovorax	Acidovorax citrulli	Acidovorax citrulli AAC00-1
gene_id_1340341	hom	Proteobacteria	Betaproteobacteria	Burkholderiales	Comamonadaceae	Acidovorax	Acidovorax citrulli	Acidovorax citrulli AAC00-1
gene_id_1346080	hom	Proteobacteria	Deltaproteobacteria	Desulfovibrionales	Desulfovibrionaceae	Desulfovibrio	Desulfovibrio vulgaris	Desulfovibrio vulgaris DP4
gene_id_13496	hom	Firmicutes	Bacilli	Bacillales	Bacillaceae	Bacillus	Bacillus halodurans	Bacillus halodurans C-125
gene_id_1351154	hom	Firmicutes	Clostridia	Clostridiales	Clostridiaceae	Clostridium	Clostridium novyi	Clostridium novyi NT
gene_id_1352372	hom	Firmicutes	Clostridia	Clostridiales	Clostridiaceae	Clostridium	Clostridium novyi	Clostridium novyi NT
gene_id_1354075	hom	Actinobacteria	Actinobacteria	Acidothermales	Acidothermaceae	Acidothermus	Acidothermus cellulolyticus	Acidothermus cellulolyticus 11B
gene_id_1354077	hom	Actinobacteria	Actinobacteria	Acidothermales	Acidothermaceae	Acidothermus	Acidothermus cellulolyticus	Acidothermus cellulolyticus 11B
gene_id_1356132	hom	Firmicutes	Bacilli	Bacillales	Listeriaceae	Listeria	Listeria welshimeri	Listeria welshimeri serovar 6b str. SLCC5334
gene_id_1358104	hom	Firmicutes	Bacilli	Bacillales	Listeriaceae	Listeria	Listeria welshimeri	Listeria welshimeri serovar 6b str. SLCC5334
gene_id_1358867	hom	Proteobacteria	Gammaproteobacteria	Oceanospirillales	Halomonadaceae	Candidatus Carsonella	Candidatus Carsonella ruddii	Candidatus Carsonella ruddii PV
gene_id_1359457	hom	Spirochaetes	Spirochaetia	NA	Leptospiraceae	Leptospira	Leptospira borgpetersenii	Leptospira borgpetersenii serovar Hardjo-bovis str. L550
gene_id_1363549	hom	Proteobacteria	Alphaproteobacteria	Rhodobacterales	Hyphomonadaceae	Maricaulis	Maricaulis maris	Maricaulis maris MCS10
gene_id_136394	hom	Proteobacteria	Deltaproteobacteria	Desulfovibrionales	Desulfomicrobiaceae	Desulfomicrobium	Desulfomicrobium baculatum	Desulfomicrobium baculatum DSM 4028
gene_id_1365100	hom	Proteobacteria	Alphaproteobacteria	Rhodobacterales	Hyphomonadaceae	Maricaulis	Maricaulis maris	Maricaulis maris MCS10
gene_id_1369020	hom	Proteobacteria	Gammaproteobacteria	Oceanospirillales	Alcanivoracaceae	Alcanivorax	Alcanivorax borkumensis	Alcanivorax borkumensis SK2
gene_id_1370482	hom	Proteobacteria	Gammaproteobacteria	Oceanospirillales	Alcanivoracaceae	Alcanivorax	Alcanivorax borkumensis	Alcanivorax borkumensis SK2
gene_id_1373333	hom	Proteobacteria	Alphaproteobacteria	Rhodobacterales	Rhodobacteraceae	Roseobacter	Roseobacter denitrificans	Roseobacter denitrificans OCh 114
gene_id_1373580	hom	Proteobacteria	Alphaproteobacteria	Rhodobacterales	Rhodobacteraceae	Roseobacter	Roseobacter denitrificans	Roseobacter denitrificans OCh 114
gene_id_1373902	hom	Proteobacteria	Alphaproteobacteria	Rhodobacterales	Rhodobacteraceae	Roseobacter	Roseobacter denitrificans	Roseobacter denitrificans OCh 114
gene_id_1378809	hom	Proteobacteria	Gammaproteobacteria	Pseudomonadales	Pseudomonadaceae	Pseudomonas	Pseudomonas entomophila	Pseudomonas entomophila L48
gene_id_138407	hom	Actinobacteria	Actinobacteria	Micrococcales	Dermabacteraceae	Brachybacterium	Brachybacterium faecium	Brachybacterium faecium DSM 4810
gene_id_1384174	hom	Verrucomicrobia	Verrucomicrobiae	Verrucomicrobiales	Akkermansiaceae	Akkermansia	Akkermansia muciniphila	Akkermansia muciniphila ATCC BAA-835
gene_id_1385133	hom	Firmicutes	Bacilli	Lactobacillales	Leuconostocaceae	Leuconostoc	Leuconostoc citreum	Leuconostoc citreum KM20
gene_id_1386317	hom	Firmicutes	Clostridia	Thermoanaerobacterales	Thermoanaerobacteraceae	Thermoanaerobacter	Thermoanaerobacter pseudethanolicus	Thermoanaerobacter pseudethanolicus ATCC 33223
gene_id_1386687	hom	Firmicutes	Clostridia	Thermoanaerobacterales	Thermoanaerobacteraceae	Thermoanaerobacter	Thermoanaerobacter pseudethanolicus	Thermoanaerobacter pseudethanolicus ATCC 33223
gene_id_1392733	hom	Proteobacteria	Gammaproteobacteria	Pseudomonadales	Moraxellaceae	Psychrobacter	Psychrobacter sp. PRwf-1	Psychrobacter sp. PRwf-1
gene_id_1395602	hom	Proteobacteria	Alphaproteobacteria	Rhodospirillales	Acetobacteraceae	Acidiphilium	Acidiphilium cryptum	Acidiphilium cryptum JF-5
gene_id_1395950	hom	Proteobacteria	Alphaproteobacteria	Rhodospirillales	Acetobacteraceae	Acidiphilium	Acidiphilium cryptum	Acidiphilium cryptum JF-5
gene_id_1396212	hom	Proteobacteria	Alphaproteobacteria	Rhodospirillales	Acetobacteraceae	Acidiphilium	Acidiphilium cryptum	Acidiphilium cryptum JF-5
gene_id_13971	hom	Firmicutes	Bacilli	Bacillales	Bacillaceae	Bacillus	Bacillus halodurans	Bacillus halodurans C-125
gene_id_1399321	hom	Proteobacteria	Deltaproteobacteria	Desulfuromonadales	Desulfuromonadaceae	Pelobacter	Pelobacter propionicus	Pelobacter propionicus DSM 2379
gene_id_1399551	hom	Proteobacteria	Deltaproteobacteria	Desulfuromonadales	Desulfuromonadaceae	Pelobacter	Pelobacter propionicus	Pelobacter propionicus DSM 2379
gene_id_1402721	hom	Proteobacteria	Betaproteobacteria	Nitrosomonadales	Nitrosomonadaceae	Nitrosomonas	Nitrosomonas eutropha	Nitrosomonas eutropha C91
gene_id_1410667	hom	Proteobacteria	Gammaproteobacteria	Oceanospirillales	Hahellaceae	Hahella	Hahella chejuensis	Hahella chejuensis KCTC 2396
gene_id_141161	hom	Firmicutes	Tissierellia	Tissierellales	Peptoniphilaceae	Anaerococcus	Anaerococcus prevotii	Anaerococcus prevotii DSM 20548
gene_id_141550	hom	Actinobacteria	Coriobacteriia	Eggerthellales	Eggerthellaceae	Cryptobacterium	Cryptobacterium curtum	Cryptobacterium curtum DSM 15641
gene_id_1420833	hom	Proteobacteria	Alphaproteobacteria	Rhodospirillales	Rhodospirillaceae	Magnetospirillum	Magnetospirillum magneticum	Magnetospirillum magneticum AMB-1
gene_id_1431312	hom	Firmicutes	Bacilli	Bacillales	Staphylococcaceae	Staphylococcus	Staphylococcus saprophyticus	Staphylococcus saprophyticus subsp. saprophyticus ATCC 15305
gene_id_1434894	hom	Firmicutes	Bacilli	Bacillales	Bacillaceae	Oceanobacillus	Oceanobacillus iheyensis	Oceanobacillus iheyensis HTE831
gene_id_1439153	hom	Firmicutes	Bacilli	Lactobacillales	Streptococcaceae	Lactococcus	Lactococcus lactis	Lactococcus lactis subsp. lactis Il1403
gene_id_1441720	hom	Proteobacteria	Alphaproteobacteria	Rhizobiales	Rhizobiaceae	Sinorhizobium	Sinorhizobium fredii	Sinorhizobium fredii NGR234
gene_id_144176	hom	Actinobacteria	Actinobacteria	Micrococcales	Dermacoccaceae	Kytococcus	Kytococcus sedentarius	Kytococcus sedentarius DSM 20547
gene_id_1444694	hom	Proteobacteria	Alphaproteobacteria	Rhizobiales	Rhizobiaceae	Sinorhizobium	Sinorhizobium fredii	Sinorhizobium fredii NGR234
gene_id_144528	hom	Actinobacteria	Actinobacteria	Micrococcales	Dermacoccaceae	Kytococcus	Kytococcus sedentarius	Kytococcus sedentarius DSM 20547
gene_id_1445909	hom	Proteobacteria	Alphaproteobacteria	Rhizobiales	Rhizobiaceae	Sinorhizobium	Sinorhizobium fredii	Sinorhizobium fredii NGR234
gene_id_1446640	hom	Acidobacteria	Acidobacteriia	Acidobacteriales	Acidobacteriaceae	Acidobacterium	Acidobacterium capsulatum	Acidobacterium capsulatum ATCC 51196
gene_id_1450934	hom	Proteobacteria	Acidithiobacillia	Acidithiobacillales	Acidithiobacillaceae	Acidithiobacillus	Acidithiobacillus ferrooxidans	Acidithiobacillus ferrooxidans ATCC 23270
gene_id_145226	hom	Actinobacteria	Actinobacteria	Micrococcales	Dermacoccaceae	Kytococcus	Kytococcus sedentarius	Kytococcus sedentarius DSM 20547
gene_id_1454651	hom	Dictyoglomi	Dictyoglomia	Dictyoglomales	Dictyoglomaceae	Dictyoglomus	Dictyoglomus thermophilum	Dictyoglomus thermophilum H-6-12
gene_id_1457301	hom	Nitrospirae	Nitrospira	Nitrospirales	Nitrospiraceae	Thermodesulfovibrio	Thermodesulfovibrio yellowstonii	Thermodesulfovibrio yellowstonii DSM 11347
gene_id_1473896	hom	Chloroflexi	Chloroflexia	Chloroflexales	Chloroflexaceae	Chloroflexus	Chloroflexus aurantiacus	Chloroflexus aurantiacus J-10-fl
gene_id_1474626	hom	Chloroflexi	Chloroflexia	Chloroflexales	Chloroflexaceae	Chloroflexus	Chloroflexus aurantiacus	Chloroflexus aurantiacus J-10-fl
gene_id_1475939	hom	Chloroflexi	Chloroflexia	Chloroflexales	Chloroflexaceae	Chloroflexus	Chloroflexus aurantiacus	Chloroflexus aurantiacus J-10-fl
gene_id_1476095	hom	Chloroflexi	Chloroflexia	Chloroflexales	Chloroflexaceae	Chloroflexus	Chloroflexus aurantiacus	Chloroflexus aurantiacus J-10-fl
gene_id_1477846	hom	Chloroflexi	Chloroflexia	Herpetosiphonales	Herpetosiphonaceae	Herpetosiphon	Herpetosiphon aurantiacus	Herpetosiphon aurantiacus DSM 785
gene_id_1484394	hom	Cyanobacteria	NA	Chroococcales	NA	Acaryochloris	Acaryochloris marina	Acaryochloris marina MBIC11017
gene_id_1485721	hom	Cyanobacteria	NA	Chroococcales	NA	Acaryochloris	Acaryochloris marina	Acaryochloris marina MBIC11017
gene_id_1493212	hom	Firmicutes	Clostridia	Clostridiales	Clostridiaceae	Alkaliphilus	Alkaliphilus metalliredigens	Alkaliphilus metalliredigens QYMF
gene_id_1498182	hom	Cyanobacteria	NA	Chroococcales	NA	Synechococcus	Synechococcus sp. RCC307	Synechococcus sp. RCC307
gene_id_1500654	hom	Proteobacteria	Betaproteobacteria	Burkholderiales	Burkholderiaceae	Polynucleobacter	Polynucleobacter asymbioticus	Polynucleobacter asymbioticus QLW-P1DMWA-1
gene_id_1501788	hom	Proteobacteria	Betaproteobacteria	Burkholderiales	Burkholderiaceae	Polynucleobacter	Polynucleobacter asymbioticus	Polynucleobacter asymbioticus QLW-P1DMWA-1
gene_id_150630	hom	Actinobacteria	Coriobacteriia	Eggerthellales	Eggerthellaceae	Slackia	Slackia heliotrinireducens	Slackia heliotrinireducens DSM 20476
gene_id_1512068	hom	Actinobacteria	Actinobacteria	Micrococcales	Micrococcaceae	Paenarthrobacter	Paenarthrobacter aurescens	Paenarthrobacter aurescens TC1
gene_id_1512070	hom	Actinobacteria	Actinobacteria	Micrococcales	Micrococcaceae	Paenarthrobacter	Paenarthrobacter aurescens	Paenarthrobacter aurescens TC1
gene_id_151399	hom	Bacteroidetes	Flavobacteriia	Flavobacteriales	Flavobacteriaceae	Capnocytophaga	Capnocytophaga ochracea	Capnocytophaga ochracea DSM 7271
gene_id_1514542	hom	Actinobacteria	Actinobacteria	Corynebacteriales	Mycobacteriaceae	Mycobacterium	Mycobacterium smegmatis	Mycobacterium smegmatis str. MC2 155
gene_id_1518472	hom	Actinobacteria	Actinobacteria	Corynebacteriales	Mycobacteriaceae	Mycobacterium	Mycobacterium smegmatis	Mycobacterium smegmatis str. MC2 155
gene_id_1518474	hom	Actinobacteria	Actinobacteria	Corynebacteriales	Mycobacteriaceae	Mycobacterium	Mycobacterium smegmatis	Mycobacterium smegmatis str. MC2 155
gene_id_1521587	hom	Proteobacteria	Deltaproteobacteria	Syntrophobacterales	Syntrophobacteraceae	Syntrophobacter	Syntrophobacter fumaroxidans	Syntrophobacter fumaroxidans MPOB
gene_id_1527083	hom	Actinobacteria	Actinobacteria	Micrococcales	Micrococcaceae	Arthrobacter	Arthrobacter sp. FB24	Arthrobacter sp. FB24
gene_id_1527085	hom	Actinobacteria	Actinobacteria	Micrococcales	Micrococcaceae	Arthrobacter	Arthrobacter sp. FB24	Arthrobacter sp. FB24
gene_id_1528030	hom	Actinobacteria	Actinobacteria	Micrococcales	Micrococcaceae	Arthrobacter	Arthrobacter sp. FB24	Arthrobacter sp. FB24
gene_id_1528078	hom	Actinobacteria	Actinobacteria	Micrococcales	Micrococcaceae	Arthrobacter	Arthrobacter sp. FB24	Arthrobacter sp. FB24
gene_id_1529188	hom	Acidobacteria	Solibacteres	Solibacterales	Solibacteraceae	Candidatus Solibacter	Candidatus Solibacter usitatus	Candidatus Solibacter usitatus Ellin6076
gene_id_153535	hom	Cyanobacteria	NA	Chroococcales	NA	Cyanothece	Cyanothece sp. PCC 8802	Cyanothece sp. PCC 8802
gene_id_1535836	hom	Acidobacteria	Solibacteres	Solibacterales	Solibacteraceae	Candidatus Solibacter	Candidatus Solibacter usitatus	Candidatus Solibacter usitatus Ellin6076
gene_id_153991	hom	Cyanobacteria	NA	Chroococcales	NA	Cyanothece	Cyanothece sp. PCC 8802	Cyanothece sp. PCC 8802
gene_id_1541318	hom	Proteobacteria	Alphaproteobacteria	Rhizobiales	Bradyrhizobiaceae	Rhodopseudomonas	Rhodopseudomonas palustris	Rhodopseudomonas palustris BisA53
gene_id_1541578	hom	Proteobacteria	Alphaproteobacteria	Rhizobiales	Bradyrhizobiaceae	Rhodopseudomonas	Rhodopseudomonas palustris	Rhodopseudomonas palustris BisA53
gene_id_1544978	hom	Firmicutes	Clostridia	Clostridiales	Syntrophomonadaceae	Syntrophomonas	Syntrophomonas wolfei	Syntrophomonas wolfei subsp. wolfei str. Goettingen G311
gene_id_1551775	hom	Actinobacteria	Rubrobacteria	Rubrobacterales	Rubrobacteraceae	Rubrobacter	Rubrobacter xylanophilus	Rubrobacter xylanophilus DSM 9941
gene_id_155349	hom	Cyanobacteria	NA	Chroococcales	NA	Cyanothece	Cyanothece sp. PCC 8802	Cyanothece sp. PCC 8802
gene_id_1554748	hom	Proteobacteria	Alphaproteobacteria	Sphingomonadales	Sphingomonadaceae	Sphingopyxis	Sphingopyxis alaskensis	Sphingopyxis alaskensis RB2256
gene_id_1557490	hom	Proteobacteria	Gammaproteobacteria	Pseudomonadales	Moraxellaceae	Psychrobacter	Psychrobacter cryohalolentis	Psychrobacter cryohalolentis K5
gene_id_1560332	hom	Proteobacteria	Gammaproteobacteria	Oceanospirillales	Halomonadaceae	Chromohalobacter	Chromohalobacter salexigens	Chromohalobacter salexigens DSM 3043
gene_id_1562735	hom	Proteobacteria	Gammaproteobacteria	Oceanospirillales	Halomonadaceae	Chromohalobacter	Chromohalobacter salexigens	Chromohalobacter salexigens DSM 3043
gene_id_15631	hom	Firmicutes	Bacilli	Bacillales	Bacillaceae	Bacillus	Bacillus halodurans	Bacillus halodurans C-125
gene_id_1565011	hom	Proteobacteria	Betaproteobacteria	Methylophilales	Methylophilaceae	Methylobacillus	Methylobacillus flagellatus	Methylobacillus flagellatus KT
gene_id_1565165	hom	Proteobacteria	Betaproteobacteria	Methylophilales	Methylophilaceae	Methylobacillus	Methylobacillus flagellatus	Methylobacillus flagellatus KT
gene_id_1568436	hom	Proteobacteria	Alphaproteobacteria	Rhodobacterales	Rhodobacteraceae	Jannaschia	Jannaschia sp. CCS1	Jannaschia sp. CCS1
gene_id_1569960	hom	Proteobacteria	Alphaproteobacteria	Rhodobacterales	Rhodobacteraceae	Jannaschia	Jannaschia sp. CCS1	Jannaschia sp. CCS1
gene_id_1574324	hom	Proteobacteria	Alphaproteobacteria	Rhizobiales	Bradyrhizobiaceae	Rhodopseudomonas	Rhodopseudomonas palustris	Rhodopseudomonas palustris HaA2
gene_id_1577428	hom	Cyanobacteria	NA	Chroococcales	NA	Synechococcus	Synechococcus sp. JA-2-3B'a(2-13)	Synechococcus sp. JA-2-3B'a(2-13)
gene_id_1579805	hom	Cyanobacteria	NA	Chroococcales	NA	Synechococcus	Synechococcus sp. JA-3-3Ab	Synechococcus sp. JA-3-3Ab
gene_id_1582152	hom	Bacteroidetes	NA	Bacteroidetes Order II. Incertae sedis	Rhodothermaceae	Salinibacter	Salinibacter ruber	Salinibacter ruber DSM 13855
gene_id_1586310	hom	Proteobacteria	Epsilonproteobacteria	Campylobacterales	Helicobacteraceae	Sulfurimonas	Sulfurimonas denitrificans	Sulfurimonas denitrificans DSM 1251
gene_id_1587812	hom	Proteobacteria	Gammaproteobacteria	Thiotrichales	Piscirickettsiaceae	Thiomicrospira	Thiomicrospira crunogena	Thiomicrospira crunogena XCL-2
gene_id_1590408	hom	Proteobacteria	Deltaproteobacteria	Desulfuromonadales	Geobacteraceae	Geobacter	Geobacter metallireducens	Geobacter metallireducens GS-15
gene_id_1598648	hom	Firmicutes	Clostridia	Thermoanaerobacterales	Thermoanaerobacteraceae	Carboxydothermus	Carboxydothermus hydrogenoformans	Carboxydothermus hydrogenoformans Z-2901
gene_id_1600876	hom	Proteobacteria	Deltaproteobacteria	Desulfuromonadales	Desulfuromonadaceae	Pelobacter	Pelobacter carbinolicus	Pelobacter carbinolicus DSM 2380
gene_id_1603849	hom	Cyanobacteria	NA	Nostocales	Nostocaceae	Anabaena	Anabaena variabilis	Anabaena variabilis ATCC 29413
gene_id_1604272	hom	Cyanobacteria	NA	Nostocales	Nostocaceae	Anabaena	Anabaena variabilis	Anabaena variabilis ATCC 29413
gene_id_1604605	hom	Cyanobacteria	NA	Nostocales	Nostocaceae	Anabaena	Anabaena variabilis	Anabaena variabilis ATCC 29413
gene_id_160552	hom	Actinobacteria	Actinobacteria	Pseudonocardiales	Pseudonocardiaceae	Saccharomonospora	Saccharomonospora viridis	Saccharomonospora viridis DSM 43017
gene_id_160554	hom	Actinobacteria	Actinobacteria	Pseudonocardiales	Pseudonocardiaceae	Saccharomonospora	Saccharomonospora viridis	Saccharomonospora viridis DSM 43017
gene_id_1609845	hom	Proteobacteria	Betaproteobacteria	Hydrogenophilales	Hydrogenophilaceae	Thiobacillus	Thiobacillus denitrificans	Thiobacillus denitrificans ATCC 25259
gene_id_1617658	hom	Actinobacteria	Actinobacteria	Streptosporangiales	Nocardiopsaceae	Thermobifida	Thermobifida fusca	Thermobifida fusca YX
gene_id_1618657	hom	Proteobacteria	Gammaproteobacteria	Pseudomonadales	Moraxellaceae	Psychrobacter	Psychrobacter arcticus	Psychrobacter arcticus 273-4
gene_id_1622129	hom	Firmicutes	Bacilli	Bacillales	Staphylococcaceae	Staphylococcus	Staphylococcus haemolyticus	Staphylococcus haemolyticus JCSC1435
gene_id_1628888	hom	Chloroflexi	Dehalococcoidia	Dehalococcoidales	Dehalococcoidaceae	Dehalococcoides	Dehalococcoides mccartyi	Dehalococcoides mccartyi 195
gene_id_1631350	hom	Cyanobacteria	NA	Chroococcales	NA	Synechococcus	Synechococcus elongatus	Synechococcus elongatus PCC 6301
gene_id_163311	hom	Actinobacteria	Acidimicrobiia	Acidimicrobiales	Acidimicrobiaceae	Acidimicrobium	Acidimicrobium ferrooxidans	Acidimicrobium ferrooxidans DSM 10331
gene_id_1635596	hom	Actinobacteria	Actinobacteria	Corynebacteriales	Nocardiaceae	Nocardia	Nocardia farcinica	Nocardia farcinica IFM 10152
gene_id_1641888	hom	Actinobacteria	Actinobacteria	Micrococcales	Microbacteriaceae	Leifsonia	Leifsonia xyli	Leifsonia xyli subsp. xyli str. CTCB07
gene_id_1646369	hom	Proteobacteria	Alphaproteobacteria	Rhizobiales	Bartonellaceae	Bartonella	Bartonella henselae	Bartonella henselae str. Houston-1
gene_id_1646657	hom	Proteobacteria	Alphaproteobacteria	Rhizobiales	Bartonellaceae	Bartonella	Bartonella henselae	Bartonella henselae str. Houston-1
gene_id_1647931	hom	Proteobacteria	Alphaproteobacteria	Rhizobiales	Bartonellaceae	Bartonella	Bartonella quintana	Bartonella quintana str. Toulouse
gene_id_1647933	hom	Proteobacteria	Alphaproteobacteria	Rhizobiales	Bartonellaceae	Bartonella	Bartonella quintana	Bartonella quintana str. Toulouse
gene_id_1648192	hom	Proteobacteria	Alphaproteobacteria	Rhizobiales	Bartonellaceae	Bartonella	Bartonella quintana	Bartonella quintana str. Toulouse
gene_id_1649971	hom	Deinococcus-Thermus	Deinococci	Thermales	Thermaceae	Thermus	Thermus thermophilus	Thermus thermophilus HB27
gene_id_1652783	hom	Actinobacteria	Actinobacteria	Corynebacteriales	Corynebacteriaceae	Corynebacterium	Corynebacterium diphtheriae	Corynebacterium diphtheriae NCTC 13129
gene_id_1652785	hom	Actinobacteria	Actinobacteria	Corynebacteriales	Corynebacteriaceae	Corynebacterium	Corynebacterium diphtheriae	Corynebacterium diphtheriae NCTC 13129
gene_id_1654493	hom	Proteobacteria	Epsilonproteobacteria	Campylobacterales	Helicobacteraceae	Wolinella	Wolinella succinogenes	Wolinella succinogenes DSM 1740
gene_id_1657129	hom	Proteobacteria	Betaproteobacteria	Neisseriales	Chromobacteriaceae	Chromobacterium	Chromobacterium violaceum	Chromobacterium violaceum ATCC 12472
gene_id_1660968	hom	Proteobacteria	Betaproteobacteria	Burkholderiales	Alcaligenaceae	Bordetella	Bordetella parapertussis	Bordetella parapertussis 12822
gene_id_1663104	hom	Proteobacteria	Betaproteobacteria	Burkholderiales	Alcaligenaceae	Bordetella	Bordetella parapertussis	Bordetella parapertussis 12822
gene_id_1665424	hom	Proteobacteria	Betaproteobacteria	Burkholderiales	Alcaligenaceae	Bordetella	Bordetella pertussis	Bordetella pertussis Tohama I
gene_id_1665425	hom	Proteobacteria	Betaproteobacteria	Burkholderiales	Alcaligenaceae	Bordetella	Bordetella pertussis	Bordetella pertussis Tohama I
gene_id_1667968	hom	Proteobacteria	Betaproteobacteria	Burkholderiales	Alcaligenaceae	Bordetella	Bordetella pertussis	Bordetella pertussis Tohama I
gene_id_167229	hom	Actinobacteria	Actinobacteria	Pseudonocardiales	Pseudonocardiaceae	Actinosynnema	Actinosynnema mirum	Actinosynnema mirum DSM 43827
gene_id_1673426	hom	Firmicutes	Clostridia	Thermoanaerobacterales	Thermoanaerobacteraceae	Caldanaerobacter	Caldanaerobacter subterraneus	Caldanaerobacter subterraneus subsp. tengcongensis MB4
gene_id_1673875	hom	Firmicutes	Clostridia	Thermoanaerobacterales	Thermoanaerobacteraceae	Caldanaerobacter	Caldanaerobacter subterraneus	Caldanaerobacter subterraneus subsp. tengcongensis MB4
gene_id_1676301	hom	Firmicutes	Bacilli	Bacillales	Listeriaceae	Listeria	Listeria innocua	Listeria innocua Clip11262
gene_id_1678478	hom	Firmicutes	Bacilli	Bacillales	Listeriaceae	Listeria	Listeria innocua	Listeria innocua Clip11262
gene_id_1682954	hom	Proteobacteria	Deltaproteobacteria	Desulfobacterales	Desulfobacteraceae	Desulfobacterium	Desulfobacterium autotrophicum	Desulfobacterium autotrophicum HRM2
gene_id_1690642	hom	Actinobacteria	Actinobacteria	Corynebacteriales	Mycobacteriaceae	Mycobacterium	Mycobacterium marinum	Mycobacterium marinum M
gene_id_1690644	hom	Actinobacteria	Actinobacteria	Corynebacteriales	Mycobacteriaceae	Mycobacterium	Mycobacterium marinum	Mycobacterium marinum M
gene_id_169494	hom	Actinobacteria	Actinobacteria	Pseudonocardiales	Pseudonocardiaceae	Actinosynnema	Actinosynnema mirum	Actinosynnema mirum DSM 43827
gene_id_16954	hom	Proteobacteria	Gammaproteobacteria	Pseudomonadales	Pseudomonadaceae	Pseudomonas	Pseudomonas putida	Pseudomonas putida F1
gene_id_1696005	hom	Proteobacteria	Betaproteobacteria	Burkholderiales	Oxalobacteraceae	Herminiimonas	Herminiimonas arsenicoxydans	Herminiimonas arsenicoxydans
gene_id_169629	hom	Actinobacteria	Actinobacteria	Pseudonocardiales	Pseudonocardiaceae	Actinosynnema	Actinosynnema mirum	Actinosynnema mirum DSM 43827
gene_id_1698381	hom	Cyanobacteria	NA	Prochlorales	Prochlorococcaceae	Prochlorococcus	Prochlorococcus marinus	Prochlorococcus marinus str. MIT 9301
gene_id_1700223	hom	Cyanobacteria	NA	Prochlorales	Prochlorococcaceae	Prochlorococcus	Prochlorococcus marinus	Prochlorococcus marinus str. MIT 9515
gene_id_1702076	hom	Cyanobacteria	NA	Prochlorales	Prochlorococcaceae	Prochlorococcus	Prochlorococcus marinus	Prochlorococcus marinus str. AS9601
gene_id_1705162	hom	Proteobacteria	Betaproteobacteria	Burkholderiales	Comamonadaceae	Acidovorax	Acidovorax sp. JS42	Acidovorax sp. JS42
gene_id_1706062	hom	Proteobacteria	Betaproteobacteria	Burkholderiales	Comamonadaceae	Acidovorax	Acidovorax sp. JS42	Acidovorax sp. JS42
gene_id_1707023	hom	Proteobacteria	Betaproteobacteria	Burkholderiales	Comamonadaceae	Acidovorax	Acidovorax sp. JS42	Acidovorax sp. JS42
gene_id_1712008	hom	Proteobacteria	Alphaproteobacteria	Magnetococcales	Magnetococcaceae	Magnetococcus	Magnetococcus marinus	Magnetococcus marinus MC-1
gene_id_171948	hom	Proteobacteria	Gammaproteobacteria	Pseudomonadales	Pseudomonadaceae	Pseudomonas	Pseudomonas savastanoi	Pseudomonas savastanoi pv. phaseolicola 1448A
gene_id_1722396	hom	Proteobacteria	Alphaproteobacteria	Rhizobiales	Rhizobiaceae	Rhizobium	Rhizobium leguminosarum	Rhizobium leguminosarum bv. viciae 3841
gene_id_1725345	hom	Proteobacteria	Alphaproteobacteria	Rhizobiales	Rhizobiaceae	Rhizobium	Rhizobium leguminosarum	Rhizobium leguminosarum bv. viciae 3841
gene_id_1731489	hom	Proteobacteria	Alphaproteobacteria	Rhodobacterales	Hyphomonadaceae	Hyphomonas	Hyphomonas neptunium	Hyphomonas neptunium ATCC 15444
gene_id_1735304	hom	Cyanobacteria	NA	Oscillatoriales	NA	Trichodesmium	Trichodesmium erythraeum	Trichodesmium erythraeum IMS101
gene_id_1737368	hom	Cyanobacteria	NA	Oscillatoriales	NA	Trichodesmium	Trichodesmium erythraeum	Trichodesmium erythraeum IMS101
gene_id_1739134	hom	Proteobacteria	Gammaproteobacteria	Cellvibrionales	Cellvibrionaceae	Saccharophagus	Saccharophagus degradans	Saccharophagus degradans 2-40
gene_id_1743463	hom	Firmicutes	Clostridia	Clostridiales	Peptococcaceae	Desulfitobacterium	Desulfitobacterium hafniense	Desulfitobacterium hafniense Y51
gene_id_1746301	hom	Firmicutes	Clostridia	Clostridiales	Peptococcaceae	Desulfitobacterium	Desulfitobacterium hafniense	Desulfitobacterium hafniense Y51
gene_id_1752565	hom	Proteobacteria	Deltaproteobacteria	Desulfovibrionales	Desulfovibrionaceae	Desulfovibrio	Desulfovibrio alaskensis	Desulfovibrio alaskensis G20
gene_id_1755890	hom	Proteobacteria	Betaproteobacteria	Rhodocyclales	Rhodocyclaceae	Dechloromonas	Dechloromonas aromatica	Dechloromonas aromatica RCB
gene_id_176286	hom	Proteobacteria	Gammaproteobacteria	Pseudomonadales	Pseudomonadaceae	Pseudomonas	Pseudomonas syringae	Pseudomonas syringae pv. syringae B728a
gene_id_1763712	hom	Proteobacteria	Epsilonproteobacteria	Campylobacterales	Campylobacteraceae	Campylobacter	Campylobacter jejuni	Campylobacter jejuni RM1221
gene_id_1767231	hom	Proteobacteria	Deltaproteobacteria	Desulfobacterales	Desulfobulbaceae	Desulfotalea	Desulfotalea psychrophila	Desulfotalea psychrophila LSv54
gene_id_177180	hom	Proteobacteria	Gammaproteobacteria	Pseudomonadales	Pseudomonadaceae	Pseudomonas	Pseudomonas syringae	Pseudomonas syringae pv. syringae B728a
gene_id_1772552	hom	Cyanobacteria	NA	Prochlorales	Prochlorococcaceae	Prochlorococcus	Prochlorococcus marinus	Prochlorococcus marinus subsp. marinus str. CCMP1375
gene_id_1775741	hom	Proteobacteria	Betaproteobacteria	Nitrosomonadales	Nitrosomonadaceae	Nitrosomonas	Nitrosomonas europaea	Nitrosomonas europaea ATCC 19718
gene_id_1782179	hom	Actinobacteria	Actinobacteria	Micrococcales	NA	Tropheryma	Tropheryma whipplei	Tropheryma whipplei str. Twist
gene_id_1782189	hom	Actinobacteria	Actinobacteria	Micrococcales	NA	Tropheryma	Tropheryma whipplei	Tropheryma whipplei str. Twist
gene_id_1783011	hom	Firmicutes	Bacilli	Lactobacillales	Lactobacillaceae	Lactobacillus	Lactobacillus plantarum	Lactobacillus plantarum WCFS1
gene_id_1784624	hom	Firmicutes	Bacilli	Lactobacillales	Lactobacillaceae	Lactobacillus	Lactobacillus plantarum	Lactobacillus plantarum WCFS1
gene_id_1786751	hom	Firmicutes	Bacilli	Lactobacillales	Streptococcaceae	Streptococcus	Streptococcus agalactiae	Streptococcus agalactiae NEM316
gene_id_1787969	hom	Cyanobacteria	NA	Chroococcales	NA	Thermosynechococcus	Thermosynechococcus elongatus	Thermosynechococcus elongatus BP-1
gene_id_1790880	hom	Proteobacteria	Alphaproteobacteria	Rhizobiales	Rhizobiaceae	Agrobacterium	Agrobacterium fabrum	Agrobacterium fabrum str. C58
gene_id_1793967	hom	Aquificae	Aquificae	Aquificales	Aquificaceae	Aquifex	Aquifex aeolicus	Aquifex aeolicus VF5
gene_id_1795782	hom	Cyanobacteria	NA	Nostocales	Nostocaceae	Nostoc	Nostoc punctiforme	Nostoc punctiforme PCC 73102
gene_id_1796769	hom	Cyanobacteria	NA	Nostocales	Nostocaceae	Nostoc	Nostoc punctiforme	Nostoc punctiforme PCC 73102
gene_id_1798516	hom	Cyanobacteria	NA	Nostocales	Nostocaceae	Nostoc	Nostoc punctiforme	Nostoc punctiforme PCC 73102
gene_id_1805224	hom	Cyanobacteria	NA	Chroococcales	NA	Cyanothece	Cyanothece sp. ATCC 51142	Cyanothece sp. ATCC 51142
gene_id_1806420	hom	Cyanobacteria	NA	Chroococcales	NA	Cyanothece	Cyanothece sp. ATCC 51142	Cyanothece sp. ATCC 51142
gene_id_1808769	hom	Cyanobacteria	NA	Prochlorales	Prochlorococcaceae	Prochlorococcus	Prochlorococcus marinus	Prochlorococcus marinus str. MIT 9211
gene_id_1809741	hom	Proteobacteria	Deltaproteobacteria	Desulfobacterales	Desulfobacteraceae	Desulfococcus	Desulfococcus oleovorans	Desulfococcus oleovorans Hxd3
gene_id_1810702	hom	Proteobacteria	Deltaproteobacteria	Desulfobacterales	Desulfobacteraceae	Desulfococcus	Desulfococcus oleovorans	Desulfococcus oleovorans Hxd3
gene_id_1813599	hom	Cyanobacteria	NA	Prochlorales	Prochlorococcaceae	Prochlorococcus	Prochlorococcus marinus	Prochlorococcus marinus str. MIT 9303
gene_id_1817974	hom	Actinobacteria	Actinobacteria	Corynebacteriales	Nocardiaceae	Rhodococcus	Rhodococcus jostii	Rhodococcus jostii RHA1
gene_id_1817976	hom	Actinobacteria	Actinobacteria	Corynebacteriales	Nocardiaceae	Rhodococcus	Rhodococcus jostii	Rhodococcus jostii RHA1
gene_id_1824824	hom	Cyanobacteria	NA	Prochlorales	Prochlorococcaceae	Prochlorococcus	Prochlorococcus marinus	Prochlorococcus marinus str. MIT 9312
gene_id_1827597	hom	Cyanobacteria	NA	Chroococcales	NA	Synechococcus	Synechococcus sp. CC9605	Synechococcus sp. CC9605
gene_id_183011	hom	Bacteroidetes	Chitinophagia	Chitinophagales	Chitinophagaceae	Chitinophaga	Chitinophaga pinensis	Chitinophaga pinensis DSM 2588
gene_id_1831251	hom	Proteobacteria	Betaproteobacteria	Rhodocyclales	Rhodocyclaceae	Aromatoleum	Aromatoleum aromaticum	Aromatoleum aromaticum EbN1
gene_id_1833368	hom	Proteobacteria	Deltaproteobacteria	Desulfovibrionales	Desulfovibrionaceae	Desulfovibrio	Desulfovibrio vulgaris	Desulfovibrio vulgaris str. Hildenborough
gene_id_1836317	hom	Cyanobacteria	NA	Chroococcales	NA	Synechococcus	Synechococcus sp. WH 8102	Synechococcus sp. WH 8102
gene_id_1839333	hom	Cyanobacteria	NA	Prochlorales	Prochlorococcaceae	Prochlorococcus	Prochlorococcus marinus	Prochlorococcus marinus subsp. pastoris str. CCMP1986
gene_id_1841789	hom	Firmicutes	Clostridia	Clostridiales	Clostridiaceae	Clostridium	Clostridium botulinum	Clostridium botulinum A2 str. Kyoto
gene_id_1841994	hom	Firmicutes	Clostridia	Clostridiales	Clostridiaceae	Clostridium	Clostridium botulinum	Clostridium botulinum A2 str. Kyoto
gene_id_1844484	hom	Proteobacteria	Betaproteobacteria	Neisseriales	Chromobacteriaceae	Laribacter	Laribacter hongkongensis	Laribacter hongkongensis HLHK9
gene_id_1849606	hom	Deinococcus-Thermus	Deinococci	Deinococcales	Deinococcaceae	Deinococcus	Deinococcus deserti	Deinococcus deserti VCD115
gene_id_1851042	hom	Spirochaetes	Spirochaetia	Brachyspirales	Brachyspiraceae	Brachyspira	Brachyspira hyodysenteriae	Brachyspira hyodysenteriae WA1
gene_id_1857979	hom	Firmicutes	Bacilli	Bacillales	Bacillaceae	Bacillus	Bacillus cereus	Bacillus cereus Q1
gene_id_1858499	hom	Firmicutes	Bacilli	Bacillales	Bacillaceae	Bacillus	Bacillus cereus	Bacillus cereus Q1
gene_id_1861194	hom	Firmicutes	Bacilli	Bacillales	Bacillaceae	Bacillus	Bacillus cereus	Bacillus cereus Q1
gene_id_1862109	hom	Chloroflexi	Thermomicrobia	Thermomicrobiales	Thermomicrobiaceae	Thermomicrobium	Thermomicrobium roseum	Thermomicrobium roseum DSM 5159
gene_id_1867782	hom	Elusimicrobia	NA	NA	NA	NA	uncultured Termite group 1 bacterium	uncultured Termite group 1 bacterium phylotype Rs-D17
gene_id_1874161	hom	Proteobacteria	Betaproteobacteria	Burkholderiales	Burkholderiaceae	Burkholderia	Burkholderia mallei	Burkholderia mallei ATCC 10399
gene_id_1884352	hom	Proteobacteria	Betaproteobacteria	Burkholderiales	Burkholderiaceae	Burkholderia	Burkholderia pseudomallei	Burkholderia pseudomallei S13
gene_id_1892478	hom	Proteobacteria	Gammaproteobacteria	Pseudomonadales	Pseudomonadaceae	Pseudomonas	Pseudomonas aeruginosa	Pseudomonas aeruginosa 2192
gene_id_189864	hom	Proteobacteria	Alphaproteobacteria	Rhodobacterales	Rhodobacteraceae	Rhodobacter	Rhodobacter sphaeroides	Rhodobacter sphaeroides 2.4.1
gene_id_189962	hom	Proteobacteria	Alphaproteobacteria	Rhodobacterales	Rhodobacteraceae	Rhodobacter	Rhodobacter sphaeroides	Rhodobacter sphaeroides 2.4.1
gene_id_1900509	hom	Proteobacteria	Betaproteobacteria	Burkholderiales	Burkholderiaceae	Burkholderia	Burkholderia dolosa	Burkholderia dolosa AU0158
gene_id_190352	hom	Proteobacteria	Alphaproteobacteria	Rhodobacterales	Rhodobacteraceae	Rhodobacter	Rhodobacter sphaeroides	Rhodobacter sphaeroides 2.4.1
gene_id_1903864	hom	Bacteroidetes	Flavobacteriia	Flavobacteriales	Flavobacteriaceae	Polaribacter	Polaribacter sp. MED152	Polaribacter sp. MED152
gene_id_1907916	hom	Actinobacteria	Actinobacteria	Corynebacteriales	Mycobacteriaceae	Mycobacterium	Mycobacterium tuberculosis	Mycobacterium tuberculosis str. Haarlem
gene_id_1913894	hom	Actinobacteria	Actinobacteria	Streptomycetales	Streptomycetaceae	Streptomyces	Streptomyces sp. Mg1	Streptomyces sp. Mg1
gene_id_1916040	hom	Firmicutes	Clostridia	Clostridiales	NA	NA	Clostridiales bacterium 1_7_47FAA	Clostridiales bacterium 1_7_47FAA
gene_id_1918611	hom	Firmicutes	Clostridia	Clostridiales	NA	NA	Clostridiales bacterium 1_7_47FAA	Clostridiales bacterium 1_7_47FAA
gene_id_1922831	hom	Proteobacteria	Epsilonproteobacteria	Campylobacterales	Helicobacteraceae	Helicobacter	Helicobacter pullorum	Helicobacter pullorum MIT 98-5489
gene_id_1925337	hom	Cyanobacteria	NA	Oscillatoriales	NA	Coleofasciculus	Coleofasciculus chthonoplastes	Coleofasciculus chthonoplastes PCC 7420
gene_id_1927575	hom	Cyanobacteria	NA	Oscillatoriales	NA	Coleofasciculus	Coleofasciculus chthonoplastes	Coleofasciculus chthonoplastes PCC 7420
gene_id_1933660	hom	Proteobacteria	Alphaproteobacteria	Caulobacterales	Caulobacteraceae	Brevundimonas	Brevundimonas sp. BAL3	Brevundimonas sp. BAL3
gene_id_1934560	hom	Cyanobacteria	NA	Chroococcales	NA	Synechococcus	Synechococcus sp. PCC 7335	Synechococcus sp. PCC 7335
gene_id_1939439	hom	Proteobacteria	Gammaproteobacteria	Oceanospirillales	Alcanivoracaceae	Alcanivorax	Alcanivorax sp. DG881	Alcanivorax sp. DG881
gene_id_1941246	hom	Proteobacteria	Gammaproteobacteria	Oceanospirillales	Alcanivoracaceae	Alcanivorax	Alcanivorax sp. DG881	Alcanivorax sp. DG881
gene_id_1944415	hom	Cyanobacteria	NA	Chroococcales	NA	Cyanobium	Cyanobium sp. PCC 7001	Cyanobium sp. PCC 7001
gene_id_1945789	hom	Proteobacteria	Alphaproteobacteria	Rhodobacterales	Rhodobacteraceae	Octadecabacter	Octadecabacter antarcticus	Octadecabacter antarcticus 307
gene_id_1950168	hom	Proteobacteria	Alphaproteobacteria	Rhodobacterales	Rhodobacteraceae	Octadecabacter	Octadecabacter antarcticus	Octadecabacter antarcticus 307
gene_id_1954621	hom	Verrucomicrobia	Verrucomicrobiae	Verrucomicrobiales	NA	NA	Verrucomicrobiae bacterium DG1235	Verrucomicrobiae bacterium DG1235
gene_id_1957056	hom	Proteobacteria	Gammaproteobacteria	NA	NA	NA	gamma proteobacterium HTCC5015	gamma proteobacterium HTCC5015
gene_id_1958154	hom	Proteobacteria	Alphaproteobacteria	Rhodobacterales	Rhodobacteraceae	Octadecabacter	Octadecabacter arcticus	Octadecabacter arcticus 238
gene_id_1958334	hom	Proteobacteria	Alphaproteobacteria	Rhodobacterales	Rhodobacteraceae	Octadecabacter	Octadecabacter arcticus	Octadecabacter arcticus 238
gene_id_1960313	hom	Proteobacteria	Alphaproteobacteria	Rhodobacterales	Rhodobacteraceae	Octadecabacter	Octadecabacter arcticus	Octadecabacter arcticus 238
gene_id_1961457	hom	Proteobacteria	Alphaproteobacteria	Rhodobacterales	Rhodobacteraceae	Octadecabacter	Octadecabacter arcticus	Octadecabacter arcticus 238
gene_id_1964260	hom	Proteobacteria	Alphaproteobacteria	Pelagibacterales	Pelagibacteraceae	Candidatus Pelagibacter	Candidatus Pelagibacter sp. HTCC7211	Candidatus Pelagibacter sp. HTCC7211
gene_id_1964411	hom	Proteobacteria	Alphaproteobacteria	Pelagibacterales	Pelagibacteraceae	Candidatus Pelagibacter	Candidatus Pelagibacter sp. HTCC7211	Candidatus Pelagibacter sp. HTCC7211
gene_id_1967898	hom	Proteobacteria	Epsilonproteobacteria	Campylobacterales	Helicobacteraceae	Sulfurimonas	Sulfurimonas gotlandica	Sulfurimonas gotlandica GD1
gene_id_196866	hom	Firmicutes	Clostridia	Clostridiales	Heliobacteriaceae	Heliobacterium	Heliobacterium modesticaldum	Heliobacterium modesticaldum Ice1
gene_id_1970614	hom	Proteobacteria	Alphaproteobacteria	Rhodobacterales	Rhodobacteraceae	NA	Rhodobacteraceae bacterium HTCC2083	Rhodobacteraceae bacterium HTCC2083
gene_id_1976150	hom	Proteobacteria	Alphaproteobacteria	Rhodobacterales	NA	NA	Rhodobacterales bacterium Y4I	Rhodobacterales bacterium Y4I
gene_id_1976516	hom	Proteobacteria	Alphaproteobacteria	Rhodobacterales	NA	NA	Rhodobacterales bacterium Y4I	Rhodobacterales bacterium Y4I
gene_id_1976555	hom	Proteobacteria	Alphaproteobacteria	Rhodobacterales	NA	NA	Rhodobacterales bacterium Y4I	Rhodobacterales bacterium Y4I
gene_id_1976810	hom	Proteobacteria	Alphaproteobacteria	Rhodobacterales	NA	NA	Rhodobacterales bacterium Y4I	Rhodobacterales bacterium Y4I
gene_id_1978894	hom	Proteobacteria	Betaproteobacteria	Methylophilales	NA	NA	beta proteobacterium KB13	beta proteobacterium KB13
gene_id_1981070	hom	Proteobacteria	Alphaproteobacteria	Rhodobacterales	Rhodobacteraceae	Pseudovibrio	Pseudovibrio sp. JE062	Pseudovibrio sp. JE062
gene_id_1986356	hom	Proteobacteria	Alphaproteobacteria	Rhodobacterales	Rhodobacteraceae	Ruegeria	Ruegeria sp. R11	Ruegeria sp. R11
gene_id_198874	hom	Actinobacteria	Actinobacteria	Kineosporiales	Kineosporiaceae	Kineococcus	Kineococcus radiotolerans	Kineococcus radiotolerans SRS30216 = ATCC BAA-149
gene_id_198876	hom	Actinobacteria	Actinobacteria	Kineosporiales	Kineosporiaceae	Kineococcus	Kineococcus radiotolerans	Kineococcus radiotolerans SRS30216 = ATCC BAA-149
gene_id_1988909	hom	Firmicutes	Clostridia	Thermoanaerobacterales	Thermoanaerobacteraceae	Caldanaerobacter	Caldanaerobacter subterraneus	Caldanaerobacter subterraneus subsp. pacificus DSM 12653
gene_id_1989227	hom	Firmicutes	Clostridia	Thermoanaerobacterales	Thermoanaerobacteraceae	Caldanaerobacter	Caldanaerobacter subterraneus	Caldanaerobacter subterraneus subsp. pacificus DSM 12653
gene_id_1991079	hom	Proteobacteria	Gammaproteobacteria	Cellvibrionales	Halieaceae	NA	marine gamma proteobacterium HTCC2148	marine gamma proteobacterium HTCC2148
gene_id_199558	hom	Actinobacteria	Actinobacteria	Kineosporiales	Kineosporiaceae	Kineococcus	Kineococcus radiotolerans	Kineococcus radiotolerans SRS30216 = ATCC BAA-149
gene_id_1998823	hom	Proteobacteria	Alphaproteobacteria	Rhodobacterales	Rhodobacteraceae	Roseobacter	Roseobacter sp. GAI101	Roseobacter sp. GAI101
gene_id_1999770	hom	Proteobacteria	Alphaproteobacteria	Rhodobacterales	Rhodobacteraceae	Roseobacter	Roseobacter sp. GAI101	Roseobacter sp. GAI101
gene_id_2000918	hom	Proteobacteria	Gammaproteobacteria	Thiotrichales	Piscirickettsiaceae	Methylophaga	Methylophaga thiooxydans	Methylophaga thiooxydans DMS010
gene_id_2010648	hom	Firmicutes	Bacilli	Lactobacillales	Enterococcaceae	Enterococcus	Enterococcus gallinarum	Enterococcus gallinarum EG2
gene_id_2012577	hom	Firmicutes	Bacilli	Lactobacillales	Enterococcaceae	Enterococcus	Enterococcus casseliflavus	Enterococcus casseliflavus EC10
gene_id_2013553	hom	Firmicutes	Bacilli	Lactobacillales	Enterococcaceae	Enterococcus	Enterococcus casseliflavus	Enterococcus casseliflavus EC10
gene_id_2013704	hom	Firmicutes	Bacilli	Lactobacillales	Enterococcaceae	Enterococcus	Enterococcus casseliflavus	Enterococcus casseliflavus EC10
gene_id_2014817	hom	Proteobacteria	Alphaproteobacteria	Rhizobiales	Brucellaceae	Brucella	Brucella abortus	Brucella abortus bv. 3 str. Tulya
gene_id_2016683	hom	Proteobacteria	Alphaproteobacteria	Rhizobiales	Brucellaceae	Brucella	Brucella abortus	Brucella abortus bv. 3 str. Tulya
gene_id_2018780	hom	Proteobacteria	Alphaproteobacteria	Rhizobiales	Brucellaceae	Brucella	Brucella pinnipedialis	Brucella pinnipedialis B2/94
gene_id_2019273	hom	Proteobacteria	Alphaproteobacteria	Rhizobiales	Brucellaceae	Brucella	Brucella pinnipedialis	Brucella pinnipedialis B2/94
gene_id_2021557	hom	Proteobacteria	Alphaproteobacteria	Rhizobiales	Brucellaceae	Brucella	Brucella ceti	Brucella ceti M644/93/1
gene_id_2023303	hom	Proteobacteria	Alphaproteobacteria	Rhizobiales	Brucellaceae	Brucella	Brucella ceti	Brucella ceti M644/93/1
gene_id_2028746	hom	Proteobacteria	Alphaproteobacteria	Rhodobacterales	Rhodobacteraceae	Labrenzia	Labrenzia alexandrii	Labrenzia alexandrii DFL-11
gene_id_2030376	hom	Proteobacteria	Alphaproteobacteria	Rhodobacterales	Rhodobacteraceae	NA	Rhodobacteraceae bacterium KLH11	Rhodobacteraceae bacterium KLH11
gene_id_2030601	hom	Proteobacteria	Alphaproteobacteria	Rhodobacterales	Rhodobacteraceae	NA	Rhodobacteraceae bacterium KLH11	Rhodobacteraceae bacterium KLH11
gene_id_2035922	hom	Proteobacteria	Gammaproteobacteria	NA	NA	NA	gamma proteobacterium NOR5-3	gamma proteobacterium NOR5-3
gene_id_2038431	hom	Proteobacteria	Gammaproteobacteria	Cellvibrionales	Halieaceae	Luminiphilus	Luminiphilus syltensis	Luminiphilus syltensis NOR5-1B
gene_id_2045197	hom	Fusobacteria	Fusobacteriia	Fusobacteriales	Fusobacteriaceae	Fusobacterium	Fusobacterium periodonticum	Fusobacterium periodonticum 2_1_31
gene_id_2049627	hom	Fusobacteria	Fusobacteriia	Fusobacteriales	Fusobacteriaceae	Fusobacterium	Fusobacterium nucleatum	Fusobacterium nucleatum subsp. animalis 7_1
gene_id_2050835	hom	Proteobacteria	Gammaproteobacteria	Enterobacteriales	Enterobacteriaceae	Citrobacter	Citrobacter sp. 30_2	Citrobacter sp. 30_2
gene_id_20510	hom	Proteobacteria	Gammaproteobacteria	Pseudomonadales	Pseudomonadaceae	Pseudomonas	Pseudomonas putida	Pseudomonas putida F1
gene_id_2056063	hom	Firmicutes	Clostridia	Clostridiales	Clostridiaceae	Clostridium	Clostridium sp. 7_2_43FAA	Clostridium sp. 7_2_43FAA
gene_id_2056426	hom	Firmicutes	Clostridia	Clostridiales	Clostridiaceae	Clostridium	Clostridium sp. 7_2_43FAA	Clostridium sp. 7_2_43FAA
gene_id_2058041	hom	Firmicutes	Clostridia	Clostridiales	Clostridiaceae	Clostridium	Clostridium sp. 7_2_43FAA	Clostridium sp. 7_2_43FAA
gene_id_2058803	hom	Proteobacteria	Epsilonproteobacteria	Campylobacterales	Helicobacteraceae	Helicobacter	Helicobacter bilis	Helicobacter bilis ATCC 43879
gene_id_2061095	hom	Proteobacteria	Epsilonproteobacteria	Campylobacterales	Helicobacteraceae	Helicobacter	Helicobacter winghamensis	Helicobacter winghamensis ATCC BAA-430
gene_id_206113	hom	Actinobacteria	Actinobacteria	Micromonosporales	Micromonosporaceae	Salinispora	Salinispora tropica	Salinispora tropica CNB-440
gene_id_2064368	hom	Proteobacteria	Betaproteobacteria	Burkholderiales	Oxalobacteraceae	Oxalobacter	Oxalobacter formigenes	Oxalobacter formigenes HOxBLS
gene_id_2065940	hom	Proteobacteria	Betaproteobacteria	Burkholderiales	Oxalobacteraceae	Oxalobacter	Oxalobacter formigenes	Oxalobacter formigenes OXCC13
gene_id_2073353	hom	Firmicutes	Erysipelotrichia	Erysipelotrichales	Erysipelotrichaceae	Coprobacillus	Coprobacillus sp. D7	Coprobacillus sp. D7
gene_id_2077796	hom	Proteobacteria	Gammaproteobacteria	Xanthomonadales	Xanthomonadaceae	Stenotrophomonas	Stenotrophomonas sp. SKA14	Stenotrophomonas sp. SKA14
gene_id_2079120	hom	Proteobacteria	Gammaproteobacteria	Xanthomonadales	Xanthomonadaceae	Stenotrophomonas	Stenotrophomonas sp. SKA14	Stenotrophomonas sp. SKA14
gene_id_2079216	hom	Proteobacteria	Gammaproteobacteria	Xanthomonadales	Xanthomonadaceae	Stenotrophomonas	Stenotrophomonas sp. SKA14	Stenotrophomonas sp. SKA14
gene_id_2080376	hom	Proteobacteria	Alphaproteobacteria	Rhizobiales	Brucellaceae	Brucella	Brucella neotomae	Brucella neotomae 5K33
gene_id_208093	hom	Proteobacteria	Gammaproteobacteria	Pseudomonadales	Pseudomonadaceae	Pseudomonas	Pseudomonas fluorescens	Pseudomonas fluorescens Pf0-1
gene_id_2083157	hom	Proteobacteria	Alphaproteobacteria	Rhizobiales	Brucellaceae	Brucella	Brucella neotomae	Brucella neotomae 5K33
gene_id_2083657	hom	Proteobacteria	Alphaproteobacteria	Rhizobiales	Brucellaceae	Brucella	Brucella melitensis	Brucella melitensis bv. 3 str. Ether
gene_id_2086314	hom	Proteobacteria	Alphaproteobacteria	Rhizobiales	Brucellaceae	Brucella	Brucella melitensis	Brucella melitensis bv. 3 str. Ether
gene_id_2087183	hom	Actinobacteria	Actinobacteria	Micromonosporales	Micromonosporaceae	Micromonospora	Micromonospora sp. ATCC 39149	Micromonospora sp. ATCC 39149
gene_id_2090746	hom	Actinobacteria	Actinobacteria	Micromonosporales	Micromonosporaceae	Micromonospora	Micromonospora sp. ATCC 39149	Micromonospora sp. ATCC 39149
gene_id_2090748	hom	Actinobacteria	Actinobacteria	Micromonosporales	Micromonosporaceae	Micromonospora	Micromonospora sp. ATCC 39149	Micromonospora sp. ATCC 39149
gene_id_2093467	hom	Proteobacteria	Alphaproteobacteria	Rhizobiales	Brucellaceae	Brucella	Brucella sp. F5/99	Brucella sp. F5/99
gene_id_2094733	hom	Proteobacteria	Alphaproteobacteria	Rhizobiales	Brucellaceae	Brucella	Brucella sp. F5/99	Brucella sp. F5/99
gene_id_2105579	hom	Fusobacteria	Fusobacteriia	Fusobacteriales	Fusobacteriaceae	Fusobacterium	Fusobacterium varium	Fusobacterium varium ATCC 27725
gene_id_2109893	hom	Firmicutes	Clostridia	Clostridiales	Ruminococcaceae	Ruminococcus	Ruminococcus sp. 5_1_39BFAA	Ruminococcus sp. 5_1_39BFAA
gene_id_2111450	hom	Firmicutes	Clostridia	Clostridiales	Ruminococcaceae	Ruminococcus	Ruminococcus sp. 5_1_39BFAA	Ruminococcus sp. 5_1_39BFAA
gene_id_2113303	hom	Proteobacteria	Alphaproteobacteria	Rhizobiales	Brucellaceae	Brucella	Brucella suis	Brucella suis bv. 4 str. 40
gene_id_2115229	hom	Proteobacteria	Alphaproteobacteria	Rhizobiales	Brucellaceae	Brucella	Brucella suis	Brucella suis bv. 4 str. 40
gene_id_2118446	hom	Proteobacteria	Alphaproteobacteria	Rhodobacterales	Rhodobacteraceae	Citreicella	Citreicella sp. SE45	Citreicella sp. SE45
gene_id_2121334	hom	Proteobacteria	Alphaproteobacteria	Rhodobacterales	Rhodobacteraceae	Citreicella	Citreicella sp. SE45	Citreicella sp. SE45
gene_id_2123117	hom	Proteobacteria	Alphaproteobacteria	Rhodobacterales	Rhodobacteraceae	Ruegeria	Ruegeria lacuscaerulensis	Silicibacter lacuscaerulensis ITI-1157
gene_id_2126648	hom	Cyanobacteria	NA	Chroococcales	NA	Synechococcus	Synechococcus sp. WH 8109	Synechococcus sp. WH 8109
gene_id_2128934	hom	Proteobacteria	Alphaproteobacteria	Rhodobacterales	Rhodobacteraceae	Thalassobium	Thalassobium sp. R2A62	Thalassobium sp. R2A62
gene_id_2134312	hom	Firmicutes	Bacilli	Lactobacillales	Lactobacillaceae	Lactobacillus	Lactobacillus coleohominis	Lactobacillus coleohominis 101-4-CHN
gene_id_2136582	hom	Firmicutes	Bacilli	Lactobacillales	Streptococcaceae	Streptococcus	Streptococcus sp. 2_1_36FAA	Streptococcus sp. 2_1_36FAA
gene_id_2138671	hom	Proteobacteria	Gammaproteobacteria	Pseudomonadales	Moraxellaceae	Acinetobacter	Acinetobacter calcoaceticus	Acinetobacter calcoaceticus RUH2202
gene_id_2140350	hom	Proteobacteria	Gammaproteobacteria	Pseudomonadales	Moraxellaceae	Acinetobacter	Acinetobacter calcoaceticus	Acinetobacter calcoaceticus RUH2202
gene_id_2142786	hom	Proteobacteria	Gammaproteobacteria	Pseudomonadales	Moraxellaceae	Acinetobacter	Acinetobacter johnsonii	Acinetobacter johnsonii SH046
gene_id_2145730	hom	Proteobacteria	Gammaproteobacteria	Pseudomonadales	Moraxellaceae	Acinetobacter	Acinetobacter junii	Acinetobacter junii SH205
gene_id_2149219	hom	Proteobacteria	Gammaproteobacteria	Pseudomonadales	Moraxellaceae	Acinetobacter	Acinetobacter lwoffii	Acinetobacter lwoffii SH145
gene_id_216545	hom	Proteobacteria	Alphaproteobacteria	Rhizobiales	Rhizobiaceae	Candidatus Liberibacter	Candidatus Liberibacter asiaticus	Candidatus Liberibacter asiaticus str. psy62
gene_id_2177222	hom	Proteobacteria	Gammaproteobacteria	Pseudomonadales	Moraxellaceae	Acinetobacter	Acinetobacter baumannii	Acinetobacter baumannii ATCC 19606 = CIP 70.34 = JCM 6841
gene_id_2178517	hom	Proteobacteria	Gammaproteobacteria	Pseudomonadales	Moraxellaceae	Acinetobacter	Acinetobacter baumannii	Acinetobacter baumannii ATCC 19606 = CIP 70.34 = JCM 6841
gene_id_2180551	hom	Firmicutes	Bacilli	Lactobacillales	Lactobacillaceae	Lactobacillus	Lactobacillus crispatus	Lactobacillus crispatus MV-3A-US
gene_id_2185354	hom	Fusobacteria	Fusobacteriia	Fusobacteriales	Fusobacteriaceae	Fusobacterium	Fusobacterium nucleatum	Fusobacterium nucleatum subsp. animalis 3_1_33
gene_id_2185843	hom	Proteobacteria	Gammaproteobacteria	Pseudomonadales	Moraxellaceae	Acinetobacter	Acinetobacter nosocomialis	Acinetobacter sp. RUH2624
gene_id_2186935	hom	Proteobacteria	Gammaproteobacteria	Pseudomonadales	Moraxellaceae	Acinetobacter	Acinetobacter nosocomialis	Acinetobacter sp. RUH2624
gene_id_2190168	hom	Firmicutes	Bacilli	Lactobacillales	Lactobacillaceae	Lactobacillus	Lactobacillus fermentum	Lactobacillus fermentum 28-3-CHN
gene_id_2191058	hom	Firmicutes	Bacilli	Lactobacillales	Lactobacillaceae	Lactobacillus	Lactobacillus fermentum	Lactobacillus fermentum 28-3-CHN
gene_id_2192196	hom	Firmicutes	Bacilli	Lactobacillales	Carnobacteriaceae	Granulicatella	Granulicatella elegans	Granulicatella elegans ATCC 700633
gene_id_2194512	hom	Proteobacteria	Epsilonproteobacteria	Campylobacterales	Helicobacteraceae	Helicobacter	Helicobacter canadensis	Helicobacter canadensis MIT 98-5491
gene_id_2195061	hom	Proteobacteria	Alphaproteobacteria	Pelagibacterales	Pelagibacteraceae	NA	alpha proteobacterium HIMB114	alpha proteobacterium HIMB114
gene_id_2198945	hom	Proteobacteria	Gammaproteobacteria	Xanthomonadales	Xanthomonadaceae	Xylella	Xylella fastidiosa	Xylella fastidiosa Dixon
gene_id_2206782	hom	Proteobacteria	Alphaproteobacteria	Rhodospirillales	Rhodospirillaceae	Magnetospirillum	Magnetospirillum magnetotacticum	Magnetospirillum magnetotacticum MS-1
gene_id_2211401	hom	Proteobacteria	Alphaproteobacteria	Rhodospirillales	Rhodospirillaceae	Magnetospirillum	Magnetospirillum magnetotacticum	Magnetospirillum magnetotacticum MS-1
gene_id_221258	hom	Bacteroidetes	Sphingobacteriia	Sphingobacteriales	Sphingobacteriaceae	Pedobacter	Pedobacter heparinus	Pedobacter heparinus DSM 2366
gene_id_2222073	hom	Firmicutes	Bacilli	Bacillales	Listeriaceae	Listeria	Listeria monocytogenes	Listeria monocytogenes serotype 4b str. H7858
gene_id_2223067	hom	Firmicutes	Bacilli	Bacillales	Listeriaceae	Listeria	Listeria monocytogenes	Listeria monocytogenes serotype 4b str. H7858
gene_id_2224024	hom	Cyanobacteria	NA	Chroococcales	NA	Crocosphaera	Crocosphaera watsonii	Crocosphaera watsonii WH 8501
gene_id_2229727	hom	Cyanobacteria	NA	Chroococcales	NA	Crocosphaera	Crocosphaera watsonii	Crocosphaera watsonii WH 8501
gene_id_2234325	hom	Firmicutes	Bacilli	Bacillales	Bacillaceae	Bacillus	Bacillus cereus	Bacillus cereus G9241
gene_id_2234505	hom	Firmicutes	Bacilli	Bacillales	Bacillaceae	Bacillus	Bacillus cereus	Bacillus cereus G9241
gene_id_2235675	hom	Firmicutes	Bacilli	Bacillales	Bacillaceae	Bacillus	Bacillus cereus	Bacillus cereus G9241
gene_id_2237799	hom	Proteobacteria	Deltaproteobacteria	Desulfuromonadales	Desulfuromonadaceae	Desulfuromonas	Desulfuromonas acetoxidans	Desulfuromonas acetoxidans DSM 684
gene_id_2241314	hom	Proteobacteria	Epsilonproteobacteria	Campylobacterales	Campylobacteraceae	Campylobacter	Campylobacter upsaliensis	Campylobacter upsaliensis RM3195
gene_id_2241547	hom	Proteobacteria	Epsilonproteobacteria	Campylobacterales	Campylobacteraceae	Campylobacter	Campylobacter upsaliensis	Campylobacter upsaliensis RM3195
gene_id_2242745	hom	Proteobacteria	Epsilonproteobacteria	Campylobacterales	Campylobacteraceae	Campylobacter	Campylobacter coli	Campylobacter coli RM2228
gene_id_2248257	hom	Actinobacteria	Actinobacteria	Micrococcales	Brevibacteriaceae	Brevibacterium	Brevibacterium linens	Brevibacterium linens BL2
gene_id_2253726	hom	Firmicutes	Bacilli	Bacillales	Bacillaceae	Bacillus	Bacillus thuringiensis	Bacillus thuringiensis serovar israelensis ATCC 35646
gene_id_2256573	hom	Firmicutes	Bacilli	Bacillales	Bacillaceae	Bacillus	Bacillus thuringiensis	Bacillus thuringiensis serovar israelensis ATCC 35646
gene_id_2257521	hom	Firmicutes	Bacilli	Bacillales	Bacillaceae	Bacillus	Bacillus thuringiensis	Bacillus thuringiensis serovar israelensis ATCC 35646
gene_id_2258632	hom	Firmicutes	Bacilli	Lactobacillales	Streptococcaceae	Streptococcus	Streptococcus agalactiae	Streptococcus agalactiae 18RS21
gene_id_2260794	hom	Firmicutes	Bacilli	Lactobacillales	Streptococcaceae	Streptococcus	Streptococcus agalactiae	Streptococcus agalactiae 515
gene_id_2262782	hom	Firmicutes	Bacilli	Lactobacillales	Streptococcaceae	Streptococcus	Streptococcus agalactiae	Streptococcus agalactiae CJB111
gene_id_2265908	hom	Firmicutes	Bacilli	Lactobacillales	Streptococcaceae	Streptococcus	Streptococcus agalactiae	Streptococcus agalactiae COH1
gene_id_2268179	hom	Firmicutes	Bacilli	Lactobacillales	Streptococcaceae	Streptococcus	Streptococcus agalactiae	Streptococcus agalactiae H36B
gene_id_2272987	hom	Proteobacteria	Betaproteobacteria	Burkholderiales	Burkholderiaceae	Ralstonia	Ralstonia solanacearum	Ralstonia solanacearum UW551
gene_id_2274533	hom	Proteobacteria	Betaproteobacteria	Burkholderiales	Burkholderiaceae	Ralstonia	Ralstonia solanacearum	Ralstonia solanacearum UW551
gene_id_22931	hom	Actinobacteria	Actinobacteria	Corynebacteriales	Mycobacteriaceae	Mycobacterium	Mycobacterium bovis	Mycobacterium bovis BCG str. Pasteur 1173P2
gene_id_2293870	hom	Proteobacteria	Alphaproteobacteria	Rhodobacterales	Rhodobacteraceae	Roseovarius	Roseovarius nubinhibens	Roseovarius nubinhibens ISM
gene_id_2294567	hom	Proteobacteria	Alphaproteobacteria	Rhodobacterales	Rhodobacteraceae	Roseovarius	Roseovarius nubinhibens	Roseovarius nubinhibens ISM
gene_id_2297255	hom	Proteobacteria	Alphaproteobacteria	Rhodobacterales	Rhodobacteraceae	Sulfitobacter	Sulfitobacter sp. NAS-14.1	Sulfitobacter sp. NAS-14.1
gene_id_2300474	hom	Proteobacteria	Deltaproteobacteria	Myxococcales	Cystobacteraceae	Stigmatella	Stigmatella aurantiaca	Stigmatella aurantiaca DW4/3-1
gene_id_2308266	hom	Actinobacteria	Actinobacteria	Micrococcales	Intrasporangiaceae	Janibacter	Janibacter sp. HTCC2649	Janibacter sp. HTCC2649
gene_id_2308268	hom	Actinobacteria	Actinobacteria	Micrococcales	Intrasporangiaceae	Janibacter	Janibacter sp. HTCC2649	Janibacter sp. HTCC2649
gene_id_2315362	hom	Proteobacteria	Alphaproteobacteria	Rhodobacterales	Rhodobacteraceae	Pseudooceanicola	Pseudooceanicola batsensis	Pseudooceanicola batsensis HTCC2597
gene_id_2318009	hom	Proteobacteria	Alphaproteobacteria	Rhodobacterales	Hyphomonadaceae	Oceanicaulis	Oceanicaulis sp. HTCC2633	Oceanicaulis sp. HTCC2633
gene_id_2318030	hom	Proteobacteria	Alphaproteobacteria	Rhodobacterales	Hyphomonadaceae	Oceanicaulis	Oceanicaulis sp. HTCC2633	Oceanicaulis sp. HTCC2633
gene_id_2325127	hom	Proteobacteria	Alphaproteobacteria	Rhodobacterales	Rhodobacteraceae	Loktanella	Loktanella vestfoldensis	Loktanella vestfoldensis SKA53
gene_id_2326086	hom	Proteobacteria	Alphaproteobacteria	Rhodobacterales	Rhodobacteraceae	Loktanella	Loktanella vestfoldensis	Loktanella vestfoldensis SKA53
gene_id_232861	hom	Proteobacteria	Alphaproteobacteria	Rhizobiales	Methylobacteriaceae	Methylobacterium	Methylobacterium extorquens	Methylobacterium extorquens DM4
gene_id_2330760	hom	Proteobacteria	Alphaproteobacteria	Rhodobacterales	Rhodobacteraceae	Maritimibacter	Maritimibacter alkaliphilus	Maritimibacter alkaliphilus HTCC2654
gene_id_2331038	hom	Proteobacteria	Alphaproteobacteria	Rhodobacterales	Rhodobacteraceae	Maritimibacter	Maritimibacter alkaliphilus	Maritimibacter alkaliphilus HTCC2654
gene_id_2333463	hom	Proteobacteria	Alphaproteobacteria	Parvularculales	Parvularculaceae	Parvularcula	Parvularcula bermudensis	Parvularcula bermudensis HTCC2503
gene_id_2334737	hom	Proteobacteria	Alphaproteobacteria	Rhodobacterales	Rhodobacteraceae	Roseovarius	Roseovarius sp. 217	Roseovarius sp. 217
gene_id_2336280	hom	Proteobacteria	Alphaproteobacteria	Rhodobacterales	Rhodobacteraceae	Roseovarius	Roseovarius sp. 217	Roseovarius sp. 217
gene_id_2336617	hom	Proteobacteria	Alphaproteobacteria	Rhodobacterales	Rhodobacteraceae	Roseovarius	Roseovarius sp. 217	Roseovarius sp. 217
gene_id_2340451	hom	Proteobacteria	Alphaproteobacteria	Sphingomonadales	Erythrobacteraceae	Erythrobacter	Erythrobacter sp. NAP1	Erythrobacter sp. NAP1
gene_id_2340954	hom	Proteobacteria	Alphaproteobacteria	Sphingomonadales	Erythrobacteraceae	Erythrobacter	Erythrobacter sp. NAP1	Erythrobacter sp. NAP1
gene_id_2348218	hom	Proteobacteria	Alphaproteobacteria	Rhizobiales	Bradyrhizobiaceae	Nitrobacter	Nitrobacter sp. Nb-311A	Nitrobacter sp. Nb-311A
gene_id_2349821	hom	Bacteroidetes	Flavobacteriia	Flavobacteriales	Flavobacteriaceae	Dokdonia	Dokdonia sp. MED134	Dokdonia sp. MED134
gene_id_2353553	hom	Proteobacteria	Alphaproteobacteria	Rhodobacterales	Rhodobacteraceae	Roseobacter	Roseobacter sp. MED193	Roseobacter sp. MED193
gene_id_2354486	hom	Proteobacteria	Alphaproteobacteria	Rhodobacterales	Rhodobacteraceae	Roseobacter	Roseobacter sp. MED193	Roseobacter sp. MED193
gene_id_2357358	hom	Bacteroidetes	Flavobacteriia	Flavobacteriales	Flavobacteriaceae	Leeuwenhoekiella	Leeuwenhoekiella blandensis	Leeuwenhoekiella blandensis MED217
gene_id_2363872	hom	Bacteroidetes	Flavobacteriia	Flavobacteriales	NA	Candidatus Sulcia	Candidatus Sulcia muelleri	Candidatus Sulcia muelleri str. Hc (Homalodisca coagulata)
gene_id_2365445	hom	Cyanobacteria	NA	Chroococcales	NA	Synechococcus	Synechococcus sp. WH 5701	Synechococcus sp. WH 5701
gene_id_2366901	hom	Cyanobacteria	NA	Chroococcales	NA	Synechococcus	Synechococcus sp. WH 5701	Synechococcus sp. WH 5701
gene_id_2366902	hom	Cyanobacteria	NA	Chroococcales	NA	Synechococcus	Synechococcus sp. WH 5701	Synechococcus sp. WH 5701
gene_id_2368865	hom	Cyanobacteria	NA	Chroococcales	NA	Synechococcus	Synechococcus sp. RS9917	Synechococcus sp. RS9917
gene_id_2370994	hom	Proteobacteria	Epsilonproteobacteria	Campylobacterales	Campylobacteraceae	Campylobacter	Campylobacter jejuni	Campylobacter jejuni subsp. jejuni HB93-13
gene_id_2376833	hom	Planctomycetes	Planctomycetia	Planctomycetales	Planctomycetaceae	Blastopirellula	Blastopirellula marina	Blastopirellula marina DSM 3645
gene_id_2380514	hom	Proteobacteria	Gammaproteobacteria	Cellvibrionales	Halieaceae	Congregibacter	Congregibacter litoralis	Congregibacter litoralis KT71
gene_id_2381798	hom	Actinobacteria	Actinobacteria	NA	NA	NA	marine actinobacterium PHSC20C1	marine actinobacterium PHSC20C1
gene_id_2382221	hom	Actinobacteria	Actinobacteria	NA	NA	NA	marine actinobacterium PHSC20C1	marine actinobacterium PHSC20C1
gene_id_2385737	hom	Bacteroidetes	Flavobacteriia	Flavobacteriales	Flavobacteriaceae	Maribacter	Maribacter sp. HTCC2170	Maribacter sp. HTCC2170
gene_id_238763	hom	Proteobacteria	Deltaproteobacteria	Desulfuromonadales	Geobacteraceae	Geobacter	Geobacter bemidjiensis	Geobacter bemidjiensis Bem
gene_id_2387761	hom	Proteobacteria	Gammaproteobacteria	Oceanospirillales	Saccharospirillaceae	Reinekea	Reinekea blandensis	Reinekea blandensis MED297
gene_id_239147	hom	Proteobacteria	Deltaproteobacteria	Desulfuromonadales	Geobacteraceae	Geobacter	Geobacter bemidjiensis	Geobacter bemidjiensis Bem
gene_id_2393053	hom	Proteobacteria	Gammaproteobacteria	Chromatiales	Ectothiorhodospiraceae	Nitrococcus	Nitrococcus mobilis	Nitrococcus mobilis Nb-231
gene_id_2394442	hom	Bacteroidetes	Flavobacteriia	Flavobacteriales	Flavobacteriaceae	Polaribacter	Polaribacter irgensii	Polaribacter irgensii 23-P
gene_id_2395854	hom	Bacteroidetes	Flavobacteriia	Flavobacteriales	Flavobacteriaceae	Polaribacter	Polaribacter irgensii	Polaribacter irgensii 23-P
gene_id_2407275	hom	Cyanobacteria	NA	Chroococcales	NA	Synechococcus	Synechococcus sp. WH 7805	Synechococcus sp. WH 7805
gene_id_2413811	hom	Proteobacteria	Alphaproteobacteria	Rhodobacterales	Rhodobacteraceae	Oceanicola	Oceanicola granulosus	Oceanicola granulosus HTCC2516
gene_id_241384	hom	Proteobacteria	Betaproteobacteria	Burkholderiales	Burkholderiaceae	Ralstonia	Ralstonia pickettii	Ralstonia pickettii 12J
gene_id_2414725	hom	Proteobacteria	Alphaproteobacteria	Rhodobacterales	Rhodobacteraceae	Oceanicola	Oceanicola granulosus	Oceanicola granulosus HTCC2516
gene_id_2415422	hom	Proteobacteria	Alphaproteobacteria	Rhodobacterales	Rhodobacteraceae	Oceanicola	Oceanicola granulosus	Oceanicola granulosus HTCC2516
gene_id_2421354	hom	Proteobacteria	Gammaproteobacteria	Oceanospirillales	Oceanospirillaceae	Neptuniibacter	Neptuniibacter caesariensis	Neptuniibacter caesariensis
gene_id_2429348	hom	Firmicutes	Bacilli	Bacillales	Bacillaceae	Bacillus	Bacillus sp. NRRL B-14911	Bacillus sp. NRRL B-14911
gene_id_2430843	hom	Bacteroidetes	Flavobacteriia	NA	NA	NA	Flavobacteria bacterium BBFL7	Flavobacteria bacterium BBFL7
gene_id_2443141	hom	Proteobacteria	Gammaproteobacteria	Cellvibrionales	Porticoccaceae	NA	gamma proteobacterium HTCC2207	gamma proteobacterium HTCC2207
gene_id_2443556	hom	Proteobacteria	Alphaproteobacteria	Rhizobiales	Aurantimonadaceae	Aurantimonas	Aurantimonas manganoxydans	Aurantimonas manganoxydans SI85-9A1
gene_id_2444934	hom	Proteobacteria	Alphaproteobacteria	Rhizobiales	Aurantimonadaceae	Aurantimonas	Aurantimonas manganoxydans	Aurantimonas manganoxydans SI85-9A1
gene_id_2445554	hom	Proteobacteria	Alphaproteobacteria	Rhizobiales	Aurantimonadaceae	Aurantimonas	Aurantimonas manganoxydans	Aurantimonas manganoxydans SI85-9A1
gene_id_2446306	hom	Proteobacteria	Alphaproteobacteria	Rhizobiales	Aurantimonadaceae	Aurantimonas	Aurantimonas manganoxydans	Aurantimonas manganoxydans SI85-9A1
gene_id_2450548	hom	Bacteroidetes	Flavobacteriia	Flavobacteriales	Flavobacteriaceae	Psychroflexus	Psychroflexus torquis	Psychroflexus torquis ATCC 700755
gene_id_2451710	hom	Bacteroidetes	Flavobacteriia	Flavobacteriales	Flavobacteriaceae	Psychroflexus	Psychroflexus torquis	Psychroflexus torquis ATCC 700755
gene_id_245859	hom	Proteobacteria	Alphaproteobacteria	Rhodobacterales	Hyphomonadaceae	Hirschia	Hirschia baltica	Hirschia baltica ATCC 49814
gene_id_246136	hom	Proteobacteria	Alphaproteobacteria	Rhodobacterales	Hyphomonadaceae	Hirschia	Hirschia baltica	Hirschia baltica ATCC 49814
gene_id_2461789	hom	Proteobacteria	Deltaproteobacteria	NA	NA	NA	delta proteobacterium MLMS-1	delta proteobacterium MLMS-1
gene_id_2465918	hom	Proteobacteria	Deltaproteobacteria	NA	NA	NA	delta proteobacterium MLMS-1	delta proteobacterium MLMS-1
gene_id_2467670	hom	Proteobacteria	Alphaproteobacteria	Sphingomonadales	Sphingomonadaceae	Sphingomonas	Sphingomonas sp. SKA58	Sphingomonas sp. SKA58
gene_id_2472781	hom	Proteobacteria	Gammaproteobacteria	Oceanospirillales	Oceanospirillaceae	Bermanella	Bermanella marisrubri	Bermanella marisrubri
gene_id_2477255	hom	Proteobacteria	Gammaproteobacteria	Xanthomonadales	Xanthomonadaceae	Xanthomonas	Xanthomonas oryzae	Xanthomonas oryzae pv. oryzicola BLS256
gene_id_2478230	hom	Proteobacteria	Gammaproteobacteria	Xanthomonadales	Xanthomonadaceae	Xanthomonas	Xanthomonas oryzae	Xanthomonas oryzae pv. oryzicola BLS256
gene_id_2478231	hom	Proteobacteria	Gammaproteobacteria	Xanthomonadales	Xanthomonadaceae	Xanthomonas	Xanthomonas oryzae	Xanthomonas oryzae pv. oryzicola BLS256
gene_id_247940	hom	Firmicutes	Bacilli	Lactobacillales	Streptococcaceae	Streptococcus	Streptococcus uberis	Streptococcus uberis 0140J
gene_id_2484217	hom	Firmicutes	Bacilli	Bacillales	Paenibacillaceae	Paenibacillus	Paenibacillus larvae	Paenibacillus larvae subsp. larvae BRL-230010
gene_id_2485739	hom	Firmicutes	Bacilli	Bacillales	Listeriaceae	Listeria	Listeria monocytogenes	Listeria monocytogenes FSL F2-515
gene_id_2485740	hom	Firmicutes	Bacilli	Bacillales	Listeriaceae	Listeria	Listeria monocytogenes	Listeria monocytogenes FSL F2-515
gene_id_2485741	hom	Firmicutes	Bacilli	Bacillales	Listeriaceae	Listeria	Listeria monocytogenes	Listeria monocytogenes FSL F2-515
gene_id_2485742	hom	Firmicutes	Bacilli	Bacillales	Listeriaceae	Listeria	Listeria monocytogenes	Listeria monocytogenes FSL F2-515
gene_id_2488623	hom	Firmicutes	Bacilli	Bacillales	Listeriaceae	Listeria	Listeria monocytogenes	Listeria monocytogenes FSL F2-515
gene_id_2488831	hom	Firmicutes	Bacilli	Bacillales	Listeriaceae	Listeria	Listeria monocytogenes	Listeria monocytogenes FSL F2-515
gene_id_2488880	hom	Firmicutes	Bacilli	Bacillales	Listeriaceae	Listeria	Listeria monocytogenes	Listeria monocytogenes FSL F2-515
gene_id_2489712	hom	Firmicutes	Bacilli	Bacillales	Listeriaceae	Listeria	Listeria monocytogenes	Listeria monocytogenes FSL J1-194
gene_id_2490847	hom	Firmicutes	Bacilli	Bacillales	Listeriaceae	Listeria	Listeria monocytogenes	Listeria monocytogenes FSL J1-194
gene_id_2492139	hom	Firmicutes	Bacilli	Bacillales	Listeriaceae	Listeria	Listeria monocytogenes	Listeria monocytogenes FSL J1-175
gene_id_2494822	hom	Firmicutes	Bacilli	Bacillales	Listeriaceae	Listeria	Listeria monocytogenes	Listeria monocytogenes FSL J1-175
gene_id_2496143	hom	Firmicutes	Bacilli	Bacillales	Listeriaceae	Listeria	Listeria monocytogenes	Listeria monocytogenes FSL J1-208
gene_id_2496144	hom	Firmicutes	Bacilli	Bacillales	Listeriaceae	Listeria	Listeria monocytogenes	Listeria monocytogenes FSL J1-208
gene_id_2496508	hom	Firmicutes	Bacilli	Bacillales	Listeriaceae	Listeria	Listeria monocytogenes	Listeria monocytogenes FSL J1-208
gene_id_2496509	hom	Firmicutes	Bacilli	Bacillales	Listeriaceae	Listeria	Listeria monocytogenes	Listeria monocytogenes FSL J1-208
gene_id_2496510	hom	Firmicutes	Bacilli	Bacillales	Listeriaceae	Listeria	Listeria monocytogenes	Listeria monocytogenes FSL J1-208
gene_id_2500851	hom	Firmicutes	Bacilli	Bacillales	Listeriaceae	Listeria	Listeria monocytogenes	Listeria monocytogenes FSL J2-064
gene_id_2500852	hom	Firmicutes	Bacilli	Bacillales	Listeriaceae	Listeria	Listeria monocytogenes	Listeria monocytogenes FSL J2-064
gene_id_2501478	hom	Firmicutes	Bacilli	Bacillales	Listeriaceae	Listeria	Listeria monocytogenes	Listeria monocytogenes FSL J2-064
gene_id_2503988	hom	Firmicutes	Bacilli	Bacillales	Listeriaceae	Listeria	Listeria monocytogenes	Listeria monocytogenes FSL R2-503
gene_id_2504699	hom	Firmicutes	Bacilli	Bacillales	Listeriaceae	Listeria	Listeria monocytogenes	Listeria monocytogenes FSL R2-503
gene_id_2507490	hom	Firmicutes	Bacilli	Bacillales	Listeriaceae	Listeria	Listeria monocytogenes	Listeria monocytogenes J0161
gene_id_2507582	hom	Firmicutes	Bacilli	Bacillales	Listeriaceae	Listeria	Listeria monocytogenes	Listeria monocytogenes J0161
gene_id_250845	hom	Firmicutes	Bacilli	Bacillales	Bacillaceae	Bacillus	Bacillus cereus	Bacillus cereus AH820
gene_id_2511517	hom	Proteobacteria	Gammaproteobacteria	NA	NA	Candidatus Endoriftia	Candidatus Endoriftia persephone	Candidatus Endoriftia persephone str. Hot96_1+Hot96_2
gene_id_251448	hom	Firmicutes	Bacilli	Bacillales	Bacillaceae	Bacillus	Bacillus cereus	Bacillus cereus AH820
gene_id_2514847	hom	Proteobacteria	Gammaproteobacteria	NA	NA	Candidatus Endoriftia	Candidatus Endoriftia persephone	Candidatus Endoriftia persephone str. Hot96_1+Hot96_2
gene_id_2515712	hom	Proteobacteria	Gammaproteobacteria	NA	NA	Candidatus Endoriftia	Candidatus Endoriftia persephone	Candidatus Endoriftia persephone str. Hot96_1+Hot96_2
gene_id_2515713	hom	Proteobacteria	Gammaproteobacteria	NA	NA	Candidatus Endoriftia	Candidatus Endoriftia persephone	Candidatus Endoriftia persephone str. Hot96_1+Hot96_2
gene_id_2518676	hom	Firmicutes	Bacilli	Bacillales	Listeriaceae	Listeria	Listeria monocytogenes	Listeria monocytogenes HPB2262
gene_id_2520071	hom	Firmicutes	Bacilli	Bacillales	Listeriaceae	Listeria	Listeria monocytogenes	Listeria monocytogenes HPB2262
gene_id_2520412	hom	Proteobacteria	Alphaproteobacteria	Rhizobiales	Aurantimonadaceae	Fulvimarina	Fulvimarina pelagi	Fulvimarina pelagi HTCC2506
gene_id_2521811	hom	Proteobacteria	Alphaproteobacteria	Rhizobiales	Aurantimonadaceae	Fulvimarina	Fulvimarina pelagi	Fulvimarina pelagi HTCC2506
gene_id_2522878	hom	Proteobacteria	Alphaproteobacteria	Rhizobiales	Aurantimonadaceae	Fulvimarina	Fulvimarina pelagi	Fulvimarina pelagi HTCC2506
gene_id_2523037	hom	Proteobacteria	Alphaproteobacteria	Rhizobiales	Aurantimonadaceae	Fulvimarina	Fulvimarina pelagi	Fulvimarina pelagi HTCC2506
gene_id_2524104	hom	Proteobacteria	Alphaproteobacteria	Rhodobacterales	Rhodobacteraceae	Pelagibaca	Pelagibaca bermudensis	Pelagibaca bermudensis HTCC2601
gene_id_2525468	hom	Proteobacteria	Alphaproteobacteria	Rhodobacterales	Rhodobacteraceae	Pelagibaca	Pelagibaca bermudensis	Pelagibaca bermudensis HTCC2601
gene_id_2531181	hom	Proteobacteria	Alphaproteobacteria	Rhodobacterales	NA	NA	Rhodobacterales bacterium HTCC2255	Rhodobacterales bacterium HTCC2255
gene_id_2533543	hom	Proteobacteria	Zetaproteobacteria	Mariprofundales	Mariprofundaceae	Mariprofundus	Mariprofundus ferrooxydans	Mariprofundus ferrooxydans PV-1
gene_id_2536842	hom	Cyanobacteria	NA	Chroococcales	NA	Synechococcus	Synechococcus sp. BL107	Synechococcus sp. BL107
gene_id_2538756	hom	Cyanobacteria	NA	Chroococcales	NA	Synechococcus	Synechococcus sp. RS9916	Synechococcus sp. RS9916
gene_id_254181	hom	Firmicutes	Bacilli	Bacillales	Bacillaceae	Bacillus	Bacillus cereus	Bacillus cereus AH820
gene_id_2545213	hom	Proteobacteria	Betaproteobacteria	Burkholderiales	Comamonadaceae	Comamonas	Comamonas testosteroni	Comamonas testosteroni KF-1
gene_id_2547296	hom	Proteobacteria	Gammaproteobacteria	Vibrionales	Vibrionaceae	Vibrio	Vibrio cholerae	Vibrio cholerae 1587
gene_id_255558	hom	Proteobacteria	Gammaproteobacteria	Pseudomonadales	Pseudomonadaceae	Pseudomonas	Pseudomonas aeruginosa	Pseudomonas aeruginosa LESB58
gene_id_2555626	hom	Proteobacteria	Alphaproteobacteria	Rhodobacterales	Rhodobacteraceae	Labrenzia	Labrenzia aggregata	Labrenzia aggregata IAM 12614
gene_id_2555856	hom	Proteobacteria	Alphaproteobacteria	Rhodobacterales	Rhodobacteraceae	Labrenzia	Labrenzia aggregata	Labrenzia aggregata IAM 12614
gene_id_2561212	hom	Proteobacteria	Betaproteobacteria	Methylophilales	NA	NA	Methylophilales bacterium HTCC2181	Methylophilales bacterium HTCC2181
gene_id_2562525	hom	Firmicutes	Clostridia	Clostridiales	Eubacteriaceae	Eubacterium	Eubacterium ventriosum	Eubacterium ventriosum ATCC 27560
gene_id_2568536	hom	Actinobacteria	Coriobacteriia	Coriobacteriales	Coriobacteriaceae	Collinsella	Collinsella aerofaciens	Collinsella aerofaciens ATCC 25986
gene_id_2570611	hom	Firmicutes	Clostridia	Clostridiales	Lachnospiraceae	Blautia	Blautia obeum	Blautia obeum ATCC 29174
gene_id_2570954	hom	Firmicutes	Clostridia	Clostridiales	Lachnospiraceae	Blautia	Blautia obeum	Blautia obeum ATCC 29174
gene_id_2574537	hom	Firmicutes	Clostridia	Clostridiales	Lachnospiraceae	Blautia	[Ruminococcus] torques	Ruminococcus torques ATCC 27756
gene_id_2575919	hom	Firmicutes	Clostridia	Clostridiales	Lachnospiraceae	Blautia	[Ruminococcus] torques	Ruminococcus torques ATCC 27756
gene_id_2581171	hom	Proteobacteria	Gammaproteobacteria	Cellvibrionales	Spongiibacteraceae	NA	marine gamma proteobacterium HTCC2143	marine gamma proteobacterium HTCC2143
gene_id_2585336	hom	Cyanobacteria	NA	Oscillatoriales	NA	Lyngbya	Lyngbya sp. PCC 8106	Lyngbya sp. PCC 8106
gene_id_2585935	hom	Cyanobacteria	NA	Oscillatoriales	NA	Lyngbya	Lyngbya sp. PCC 8106	Lyngbya sp. PCC 8106
gene_id_2591871	hom	Proteobacteria	Gammaproteobacteria	Cellvibrionales	Halieaceae	NA	marine gamma proteobacterium HTCC2080	marine gamma proteobacterium HTCC2080
gene_id_2594322	hom	Cyanobacteria	NA	Nostocales	Nostocaceae	Nodularia	Nodularia spumigena	Nodularia spumigena CCY9414
gene_id_2595888	hom	Cyanobacteria	NA	Nostocales	Nostocaceae	Nodularia	Nodularia spumigena	Nodularia spumigena CCY9414
gene_id_2596711	hom	Cyanobacteria	NA	Nostocales	Nostocaceae	Nodularia	Nodularia spumigena	Nodularia spumigena CCY9414
gene_id_2611383	hom	Firmicutes	Negativicutes	Selenomonadales	Sporomusaceae	Thermosinus	Thermosinus carboxydivorans	Thermosinus carboxydivorans Nor1
gene_id_2619734	hom	Bacteroidetes	Cytophagia	Cytophagales	Cytophagaceae	Microscilla	Microscilla marina	Microscilla marina ATCC 23134
gene_id_262196	hom	Firmicutes	Bacilli	Bacillales	Bacillaceae	Bacillus	Bacillus cereus	Bacillus cereus B4264
gene_id_2623221	hom	Bacteroidetes	Cytophagia	Cytophagales	Cytophagaceae	Microscilla	Microscilla marina	Microscilla marina ATCC 23134
gene_id_2624630	hom	Firmicutes	Bacilli	Bacillales	Bacillaceae	Bacillus	Bacillus coagulans	Bacillus coagulans 36D1
gene_id_2624786	hom	Firmicutes	Bacilli	Bacillales	Bacillaceae	Bacillus	Bacillus coagulans	Bacillus coagulans 36D1
gene_id_262791	hom	Firmicutes	Bacilli	Bacillales	Bacillaceae	Bacillus	Bacillus cereus	Bacillus cereus B4264
gene_id_2628356	hom	Firmicutes	Clostridia	Clostridiales	Lachnospiraceae	Dorea	Dorea formicigenerans	Dorea formicigenerans ATCC 27755
gene_id_2628488	hom	Firmicutes	Clostridia	Clostridiales	Lachnospiraceae	Dorea	Dorea formicigenerans	Dorea formicigenerans ATCC 27755
gene_id_2632517	hom	Firmicutes	Clostridia	Clostridiales	Lachnospiraceae	Dorea	Dorea longicatena	Dorea longicatena DSM 13814
gene_id_2632600	hom	Firmicutes	Clostridia	Clostridiales	Lachnospiraceae	Dorea	Dorea longicatena	Dorea longicatena DSM 13814
gene_id_26433	hom	Proteobacteria	Alphaproteobacteria	Sphingomonadales	Sphingomonadaceae	Zymomonas	Zymomonas mobilis	Zymomonas mobilis subsp. mobilis NCIMB 11163
gene_id_2645581	hom	Firmicutes	Clostridia	Clostridiales	NA	Pseudoflavonifractor	Pseudoflavonifractor capillosus	Pseudoflavonifractor capillosus ATCC 29799
gene_id_2652546	hom	Firmicutes	Bacilli	Bacillales	Bacillaceae	Bacillus	Bacillus sp. B14905	Bacillus sp. B14905
gene_id_265599	hom	Firmicutes	Bacilli	Bacillales	Bacillaceae	Bacillus	Bacillus cereus	Bacillus cereus B4264
gene_id_2658756	hom	Cyanobacteria	NA	Chroococcales	NA	Cyanothece	Cyanothece sp. CCY0110	Cyanothece sp. CCY0110
gene_id_2659056	hom	Cyanobacteria	NA	Chroococcales	NA	Cyanothece	Cyanothece sp. CCY0110	Cyanothece sp. CCY0110
gene_id_2661722	hom	Bacteroidetes	Flavobacteriia	Flavobacteriales	NA	NA	Flavobacteria bacterium BAL38	Flavobacteria bacterium BAL38
gene_id_2664314	hom	Proteobacteria	Gammaproteobacteria	Alteromonadales	Alteromonadaceae	Marinobacter	Marinobacter sp. ELB17	Marinobacter sp. ELB17
gene_id_2671604	hom	Proteobacteria	Alphaproteobacteria	Rhodobacterales	Rhodobacteraceae	NA	Rhodobacteraceae bacterium HTCC2150	Rhodobacteraceae bacterium HTCC2150
gene_id_2671706	hom	Proteobacteria	Alphaproteobacteria	Rhodobacterales	Rhodobacteraceae	NA	Rhodobacteraceae bacterium HTCC2150	Rhodobacteraceae bacterium HTCC2150
gene_id_2672854	hom	Proteobacteria	Alphaproteobacteria	Rhodobacterales	Rhodobacteraceae	Sagittula	Sagittula stellata	Sagittula stellata E-37
gene_id_2673540	hom	Proteobacteria	Alphaproteobacteria	Rhodobacterales	Rhodobacteraceae	Sagittula	Sagittula stellata	Sagittula stellata E-37
gene_id_2673628	hom	Proteobacteria	Alphaproteobacteria	Rhodobacterales	Rhodobacteraceae	Sagittula	Sagittula stellata	Sagittula stellata E-37
gene_id_2673683	hom	Proteobacteria	Alphaproteobacteria	Rhodobacterales	Rhodobacteraceae	Sagittula	Sagittula stellata	Sagittula stellata E-37
gene_id_267536	hom	Firmicutes	Bacilli	Bacillales	Bacillaceae	Bacillus	Bacillus cereus	Bacillus cereus AH187
gene_id_2676930	hom	Proteobacteria	Alphaproteobacteria	Rhodobacterales	Rhodobacteraceae	Roseobacter	Roseobacter sp. CCS2	Roseobacter sp. CCS2
gene_id_2678317	hom	Proteobacteria	Alphaproteobacteria	Rhodobacterales	Rhodobacteraceae	Roseobacter	Roseobacter sp. CCS2	Roseobacter sp. CCS2
gene_id_268109	hom	Firmicutes	Bacilli	Bacillales	Bacillaceae	Bacillus	Bacillus cereus	Bacillus cereus AH187
gene_id_2682236	hom	Proteobacteria	Alphaproteobacteria	Rhodobacterales	Rhodobacteraceae	Roseobacter	Roseobacter sp. SK209-2-6	Roseobacter sp. SK209-2-6
gene_id_2687762	hom	Firmicutes	Clostridia	Clostridiales	Lachnospiraceae	Blautia	[Ruminococcus] gnavus	Ruminococcus gnavus ATCC 29149
gene_id_2687922	hom	Firmicutes	Clostridia	Clostridiales	Lachnospiraceae	Blautia	[Ruminococcus] gnavus	Ruminococcus gnavus ATCC 29149
gene_id_2689911	hom	Actinobacteria	Actinobacteria	Actinomycetales	Actinomycetaceae	Actinomyces	Actinomyces odontolyticus	Actinomyces odontolyticus ATCC 17982
gene_id_2690069	hom	Actinobacteria	Actinobacteria	Actinomycetales	Actinomycetaceae	Actinomyces	Actinomyces odontolyticus	Actinomyces odontolyticus ATCC 17982
gene_id_2690298	hom	Proteobacteria	Gammaproteobacteria	Legionellales	Coxiellaceae	Coxiella	Coxiella burnetii	Coxiella burnetii Q321
gene_id_2699109	hom	Firmicutes	Clostridia	Clostridiales	Clostridiaceae	Clostridium	Clostridium sp. L2-50	Clostridium sp. L2-50
gene_id_2701100	hom	Proteobacteria	Betaproteobacteria	Burkholderiales	Burkholderiaceae	Burkholderia	Burkholderia pseudomallei	Burkholderia pseudomallei 305
gene_id_270848	hom	Firmicutes	Bacilli	Bacillales	Bacillaceae	Bacillus	Bacillus cereus	Bacillus cereus AH187
gene_id_27131	hom	Proteobacteria	Alphaproteobacteria	Sphingomonadales	Sphingomonadaceae	Zymomonas	Zymomonas mobilis	Zymomonas mobilis subsp. mobilis NCIMB 11163
gene_id_2727992	hom	Firmicutes	Erysipelotrichia	Erysipelotrichales	Erysipelotrichaceae	NA	[Eubacterium] dolichum	[Eubacterium] dolichum DSM 3991
gene_id_2729032	hom	Firmicutes	Clostridia	Clostridiales	Lachnospiraceae	Anaerostipes	Anaerostipes caccae	Anaerostipes caccae DSM 14662
gene_id_2730822	hom	Firmicutes	Clostridia	Clostridiales	Lachnospiraceae	Anaerostipes	Anaerostipes caccae	Anaerostipes caccae DSM 14662
gene_id_2730828	hom	Firmicutes	Clostridia	Clostridiales	Lachnospiraceae	Anaerostipes	Anaerostipes caccae	Anaerostipes caccae DSM 14662
gene_id_2731017	hom	Firmicutes	Clostridia	Clostridiales	Lachnospiraceae	Anaerostipes	Anaerostipes caccae	Anaerostipes caccae DSM 14662
gene_id_2734902	hom	Proteobacteria	Betaproteobacteria	Burkholderiales	Burkholderiaceae	Burkholderia	Burkholderia ubonensis	Burkholderia ubonensis Bu
gene_id_2740483	hom	Proteobacteria	Betaproteobacteria	Burkholderiales	Burkholderiaceae	Burkholderia	Burkholderia oklahomensis	Burkholderia oklahomensis EO147
gene_id_2751228	hom	Proteobacteria	Betaproteobacteria	Burkholderiales	Burkholderiaceae	Burkholderia	Burkholderia thailandensis	Burkholderia thailandensis Bt4
gene_id_2754326	hom	Proteobacteria	Betaproteobacteria	Burkholderiales	Burkholderiaceae	Burkholderia	Burkholderia thailandensis	Burkholderia thailandensis MSMB43
gene_id_2760929	hom	Candidatus Saccharibacteria	NA	NA	NA	NA	candidate division TM7 single-cell isolate TM7a	candidate division TM7 single-cell isolate TM7a
gene_id_2763334	hom	Candidatus Saccharibacteria	NA	NA	NA	NA	candidate division TM7 single-cell isolate TM7a	candidate division TM7 single-cell isolate TM7a
gene_id_2763521	hom	Candidatus Saccharibacteria	NA	NA	NA	NA	candidate division TM7 single-cell isolate TM7a	candidate division TM7 single-cell isolate TM7a
gene_id_2763522	hom	Candidatus Saccharibacteria	NA	NA	NA	NA	candidate division TM7 single-cell isolate TM7a	candidate division TM7 single-cell isolate TM7a
gene_id_276457	hom	Verrucomicrobia	NA	Methylacidiphilales	Methylacidiphilaceae	Methylacidiphilum	Methylacidiphilum infernorum	Methylacidiphilum infernorum V4
gene_id_2769562	hom	Proteobacteria	Gammaproteobacteria	Thiotrichales	Thiotrichaceae	Beggiatoa	Beggiatoa sp. SS	Beggiatoa sp. SS
gene_id_2771885	hom	Proteobacteria	Gammaproteobacteria	Thiotrichales	Thiotrichaceae	Beggiatoa	Beggiatoa sp. PS	Beggiatoa sp. PS
gene_id_2781379	hom	Firmicutes	Clostridia	Clostridiales	Ruminococcaceae	Ruminiclostridium	[Eubacterium] siraeum	[Eubacterium] siraeum DSM 15702
gene_id_2784993	hom	Firmicutes	Clostridia	Clostridiales	Ruminococcaceae	Ruminiclostridium	[Clostridium] leptum	[Clostridium] leptum DSM 753
gene_id_2786262	hom	Firmicutes	Clostridia	Clostridiales	Lachnospiraceae	Lachnoclostridium	[Clostridium] bolteae	[Clostridium] bolteae ATCC BAA-613
gene_id_2791437	hom	Firmicutes	Clostridia	Clostridiales	Lachnospiraceae	Lachnoclostridium	[Clostridium] bolteae	[Clostridium] bolteae ATCC BAA-613
gene_id_2795785	hom	Planctomycetes	Planctomycetia	Planctomycetales	Planctomycetaceae	Gimesia	Gimesia maris	Gimesia maris DSM 8797
gene_id_2799623	hom	Firmicutes	Bacilli	Bacillales	Bacillaceae	Bacillus	Bacillus sp. SG-1	Bacillus sp. SG-1
gene_id_2801528	hom	Firmicutes	Bacilli	Bacillales	Bacillaceae	Bacillus	Bacillus sp. SG-1	Bacillus sp. SG-1
gene_id_2804092	hom	Proteobacteria	Alphaproteobacteria	Sphingomonadales	Erythrobacteraceae	Erythrobacter	Erythrobacter sp. SD-21	Erythrobacter sp. SD-21
gene_id_2805087	hom	Proteobacteria	Alphaproteobacteria	Sphingomonadales	Erythrobacteraceae	Erythrobacter	Erythrobacter sp. SD-21	Erythrobacter sp. SD-21
gene_id_2811775	hom	Proteobacteria	Epsilonproteobacteria	Nautiliales	Nautiliaceae	Caminibacter	Caminibacter mediatlanticus	Caminibacter mediatlanticus TB-2
gene_id_2816671	hom	Lentisphaerae	Lentisphaeria	Lentisphaerales	Lentisphaeraceae	Lentisphaera	Lentisphaera araneosa	Lentisphaera araneosa HTCC2155
gene_id_281718	hom	Proteobacteria	Betaproteobacteria	Burkholderiales	Burkholderiaceae	Burkholderia	Burkholderia cenocepacia	Burkholderia cenocepacia MC0-3
gene_id_2818486	hom	Proteobacteria	Alphaproteobacteria	Rhodobacterales	Rhodobacteraceae	Roseovarius	Roseovarius sp. TM1035	Roseovarius sp. TM1035
gene_id_2821706	hom	Bacteroidetes	Sphingobacteriia	Sphingobacteriales	Sphingobacteriaceae	Pedobacter	Pedobacter sp. BAL39	Pedobacter sp. BAL39
gene_id_2826568	hom	Bacteroidetes	NA	NA	NA	NA	unidentified eubacterium SCB49	unidentified eubacterium SCB49
gene_id_2831672	hom	Proteobacteria	Gammaproteobacteria	Alteromonadales	Alteromonadaceae	Marinobacter	Marinobacter algicola	Marinobacter algicola DG893
gene_id_2831906	hom	Proteobacteria	Gammaproteobacteria	Alteromonadales	Alteromonadaceae	Marinobacter	Marinobacter algicola	Marinobacter algicola DG893
gene_id_2839489	hom	Proteobacteria	Alphaproteobacteria	Rhodobacterales	Rhodobacteraceae	Roseobacter	Roseobacter sp. AzwK-3b	Roseobacter sp. AzwK-3b
gene_id_2840137	hom	Proteobacteria	Alphaproteobacteria	Rhodobacterales	Rhodobacteraceae	Roseobacter	Roseobacter sp. AzwK-3b	Roseobacter sp. AzwK-3b
gene_id_2840359	hom	Proteobacteria	Alphaproteobacteria	Rhodobacterales	Rhodobacteraceae	Roseobacter	Roseobacter sp. AzwK-3b	Roseobacter sp. AzwK-3b
gene_id_2840566	hom	Proteobacteria	Alphaproteobacteria	Rhodobacterales	Rhodobacteraceae	Roseobacter	Roseobacter sp. AzwK-3b	Roseobacter sp. AzwK-3b
gene_id_2842164	hom	Proteobacteria	Deltaproteobacteria	Myxococcales	Nannocystaceae	Plesiocystis	Plesiocystis pacifica	Plesiocystis pacifica SIR-1
gene_id_284808	hom	Proteobacteria	Betaproteobacteria	Burkholderiales	Alcaligenaceae	Bordetella	Bordetella petrii	Bordetella petrii
gene_id_2851597	hom	Proteobacteria	Betaproteobacteria	Burkholderiales	Burkholderiaceae	Limnobacter	Limnobacter sp. MED105	Limnobacter sp. MED105
gene_id_2852776	hom	Proteobacteria	Betaproteobacteria	Burkholderiales	Burkholderiaceae	Limnobacter	Limnobacter sp. MED105	Limnobacter sp. MED105
gene_id_2854809	hom	Firmicutes	Bacilli	Bacillales	Bacillaceae	Bacillus	Bacillus cereus	Bacillus cereus W
gene_id_2858288	hom	Firmicutes	Bacilli	Bacillales	Bacillaceae	Bacillus	Bacillus cereus	Bacillus cereus W
gene_id_2859117	hom	Firmicutes	Bacilli	Bacillales	Bacillaceae	Bacillus	Bacillus cereus	Bacillus cereus W
gene_id_2862282	hom	Firmicutes	Bacilli	Bacillales	Bacillaceae	Bacillus	Bacillus cereus	Bacillus cereus AH1134
gene_id_2862377	hom	Firmicutes	Bacilli	Bacillales	Bacillaceae	Bacillus	Bacillus cereus	Bacillus cereus AH1134
gene_id_2862378	hom	Firmicutes	Bacilli	Bacillales	Bacillaceae	Bacillus	Bacillus cereus	Bacillus cereus AH1134
gene_id_2864341	hom	Firmicutes	Bacilli	Bacillales	Bacillaceae	Bacillus	Bacillus cereus	Bacillus cereus AH1134
gene_id_286619	hom	Proteobacteria	Betaproteobacteria	Burkholderiales	Alcaligenaceae	Bordetella	Bordetella petrii	Bordetella petrii
gene_id_2868336	hom	Firmicutes	Bacilli	Bacillales	Bacillaceae	Bacillus	Bacillus cereus	Bacillus cereus NVH0597-99
gene_id_2868996	hom	Firmicutes	Bacilli	Bacillales	Bacillaceae	Bacillus	Bacillus cereus	Bacillus cereus NVH0597-99
gene_id_2869869	hom	Firmicutes	Bacilli	Bacillales	Bacillaceae	Bacillus	Bacillus cereus	Bacillus cereus NVH0597-99
gene_id_2870933	hom	Firmicutes	Bacilli	Bacillales	Bacillaceae	Bacillus	Bacillus cereus	Bacillus cereus H3081.97
gene_id_2873009	hom	Firmicutes	Bacilli	Bacillales	Bacillaceae	Bacillus	Bacillus cereus	Bacillus cereus H3081.97
gene_id_2874591	hom	Firmicutes	Bacilli	Bacillales	Bacillaceae	Bacillus	Bacillus cereus	Bacillus cereus H3081.97
gene_id_2876652	hom	Firmicutes	Bacilli	Bacillales	Bacillaceae	Bacillus	Bacillus cereus	Bacillus cereus 03BB108
gene_id_2878683	hom	Firmicutes	Bacilli	Bacillales	Bacillaceae	Bacillus	Bacillus cereus	Bacillus cereus 03BB108
gene_id_2880484	hom	Firmicutes	Bacilli	Bacillales	Bacillaceae	Bacillus	Bacillus cereus	Bacillus cereus 03BB108
gene_id_2882751	hom	Firmicutes	Bacilli	Bacillales	Bacillaceae	Bacillus	Bacillus anthracis	Bacillus anthracis str. Tsiankovskii-I
gene_id_2883612	hom	Firmicutes	Bacilli	Bacillales	Bacillaceae	Bacillus	Bacillus anthracis	Bacillus anthracis str. Tsiankovskii-I
gene_id_288431	hom	Firmicutes	Clostridia	Thermoanaerobacterales	Thermoanaerobacteraceae	Moorella	Moorella thermoacetica	Moorella thermoacetica ATCC 39073
gene_id_2886518	hom	Firmicutes	Bacilli	Bacillales	Bacillaceae	Bacillus	Bacillus anthracis	Bacillus anthracis str. Tsiankovskii-I
gene_id_2890171	hom	Firmicutes	Clostridia	Clostridiales	Clostridiaceae	Clostridium	Clostridium botulinum	Clostridium botulinum NCTC 2916
gene_id_2890330	hom	Firmicutes	Clostridia	Clostridiales	Clostridiaceae	Clostridium	Clostridium botulinum	Clostridium botulinum NCTC 2916
gene_id_2894351	hom	Firmicutes	Clostridia	Clostridiales	Clostridiaceae	Clostridium	Clostridium botulinum	Clostridium botulinum Bf
gene_id_2894503	hom	Firmicutes	Clostridia	Clostridiales	Clostridiaceae	Clostridium	Clostridium botulinum	Clostridium botulinum Bf
gene_id_2897032	hom	Firmicutes	Clostridia	Clostridiales	Clostridiaceae	Clostridium	Clostridium botulinum	Clostridium botulinum C str. Eklund
gene_id_2897842	hom	Firmicutes	Clostridia	Clostridiales	Clostridiaceae	Clostridium	Clostridium botulinum	Clostridium botulinum C str. Eklund
gene_id_290500	hom	Firmicutes	Bacilli	Bacillales	Staphylococcaceae	Staphylococcus	Staphylococcus epidermidis	Staphylococcus epidermidis RP62A
gene_id_2917710	hom	Firmicutes	Clostridia	Clostridiales	Ruminococcaceae	Faecalibacterium	Faecalibacterium prausnitzii	Faecalibacterium prausnitzii M21/2
gene_id_2920485	hom	Firmicutes	Tissierellia	Tissierellales	Peptoniphilaceae	Parvimonas	Parvimonas micra	Parvimonas micra ATCC 33270
gene_id_2929456	hom	Firmicutes	Clostridia	Clostridiales	Lachnospiraceae	Coprococcus	Coprococcus eutactus	Coprococcus eutactus ATCC 27759
gene_id_2930301	hom	Firmicutes	Clostridia	Clostridiales	Peptostreptococcaceae	Intestinibacter	Intestinibacter bartlettii	Intestinibacter bartlettii DSM 16795
gene_id_2931727	hom	Firmicutes	Clostridia	Clostridiales	Peptostreptococcaceae	Intestinibacter	Intestinibacter bartlettii	Intestinibacter bartlettii DSM 16795
gene_id_2932005	hom	Firmicutes	Clostridia	Clostridiales	Peptostreptococcaceae	Intestinibacter	Intestinibacter bartlettii	Intestinibacter bartlettii DSM 16795
gene_id_2943236	hom	Bacteroidetes	Bacteroidia	Bacteroidales	Rikenellaceae	Alistipes	Alistipes putredinis	Alistipes putredinis DSM 17216
gene_id_294783	hom	Proteobacteria	Betaproteobacteria	Methylophilales	Methylophilaceae	Methylovorus	Methylovorus glucosotrophus	Methylovorus glucosetrophus SIP3-4
gene_id_2950226	hom	Firmicutes	Erysipelotrichia	Erysipelotrichales	Erysipelotrichaceae	Erysipelatoclostridium	Erysipelatoclostridium ramosum	Erysipelatoclostridium ramosum DSM 1402
gene_id_2952824	hom	Firmicutes	Clostridia	Clostridiales	Lachnospiraceae	Lachnoclostridium	[Clostridium] scindens	[Clostridium] scindens ATCC 35704
[truncated: 1,289 more rows]

## Sheet: ASP_lysC_45
Gene_ID	Type	Phylum	Class	Order	Family	Genus	Species	Strain
[truncated: 3,750 more rows]

## Sheet: ASP_metA_45
Gene_ID	Type	Phylum	Class	Order	Family	Genus	Species	Strain
[truncated: 2,600 more rows]

## Sheet: ASP_metB_45
Gene_ID	Type	Phylum	Class	Order	Family	Genus	Species	Strain
[truncated: 2,017 more rows]

[truncated: 8 more sheets: Met_ACCD_45, Met_ACS_45, Met_metK_45, Thr_SDH_45, 2AB_ilvE_45, L-LDH_40, D-LDH_40, Fig1F]
