# Supplementary material for: 2 Hydroxybutyric Acid-Producing Bacteria in Gut Microbiome and Fusobacterium nucleatum Regulates 2 Hydroxybutyric Acid Level In Vivo
Source: Metabolites. 2023 Mar 20;13(3):451. doi: 10.3390/metabo13030451 (PMC10059959; doi:10.3390/metabo13030451)
Supplement: Supplementary file 1 [file metabolites-13-00451-s001.zip › Table S3.xlsx]

## Sheet: Fig2A
ID	Concentration(μg/mL)	group	sample
Lsp_B1.d	1.112	Blank medium	L.sphaericus
Lsp_B2.d	1.209	Blank medium	L.sphaericus
Lsp_B3.d	1.277	Blank medium	L.sphaericus
Lsp_B4.d	1.253	Blank medium	L.sphaericus
Lsp_B5.d	0.951	Blank medium	L.sphaericus
Lsp_B6.d	1.13	Blank medium	L.sphaericus
Lsp_C1.d	1.215	Culture supernatant	L.sphaericus
Lsp_C2.d	1.035	Culture supernatant	L.sphaericus
Lsp_C3.d	1.047	Culture supernatant	L.sphaericus
Lsp_C4.d	1.073	Culture supernatant	L.sphaericus
Lsp_C5.d	1.198	Culture supernatant	L.sphaericus
Lsp_C6.d	1.339	Culture supernatant	L.sphaericus
AKK_B1.d	1.035	Blank medium	A.Muciniphila
AKK_B2.d	1.03	Blank medium	A.Muciniphila
AKK_B3.d	0.963	Blank medium	A.Muciniphila
AKK_B4.d	0.846	Blank medium	A.Muciniphila
AKK_B5.d	0.894	Blank medium	A.Muciniphila
AKK_B6.d	0.959	Blank medium	A.Muciniphila
AKK_C1.d	0.945	Culture supernatant	A.Muciniphila
AKK_C2.d	0.899	Culture supernatant	A.Muciniphila
AKK_C3.d	0.852	Culture supernatant	A.Muciniphila
AKK_C4.d	0.947	Culture supernatant	A.Muciniphila
AKK_C5.d	0.916	Culture supernatant	A.Muciniphila
AKK_C6.d	0.987	Culture supernatant	A.Muciniphila
Csp_B1.d	1.081	Blank medium	C.sporogenes
Csp_B2.d	1.012	Blank medium	C.sporogenes
Csp_B3.d	1.209	Blank medium	C.sporogenes
Csp_B4.d	1.177	Blank medium	C.sporogenes
Csp_B5.d	1.243	Blank medium	C.sporogenes
Csp_B6.d	1.012	Blank medium	C.sporogenes
Csp_C1.d	10.118	Culture supernatant	C.sporogenes
Csp_C2.d	9.609	Culture supernatant	C.sporogenes
Csp_C3.d	9.546	Culture supernatant	C.sporogenes
Csp_C4.d	9.622	Culture supernatant	C.sporogenes
Csp_C5.d	9.291	Culture supernatant	C.sporogenes
Csp_C6.d	10.496	Culture supernatant	C.sporogenes
Pa_B1.d	1.298	Blank medium	P.anaerobius
Pa_B2.d	0.944	Blank medium	P.anaerobius
Pa_B3.d	1.023	Blank medium	P.anaerobius
Pa_B4.d	0.932	Blank medium	P.anaerobius
Pa_B5.d	1.014	Blank medium	P.anaerobius
Pa_B6.d	0.952	Blank medium	P.anaerobius
Pa_C1.d	34.947	Culture supernatant	P.anaerobius
Pa_C2.d	33.984	Culture supernatant	P.anaerobius
Pa_C3.d	29.927	Culture supernatant	P.anaerobius
Pa_C4.d	33.252	Culture supernatant	P.anaerobius
Pa_C5.d	30.808	Culture supernatant	P.anaerobius
Pa_C6.d	49.386	Culture supernatant	P.anaerobius
Bf_B1.d	1.298	Blank medium	B.fragilis
Bf_B2.d	0.944	Blank medium	B.fragilis
Bf_B3.d	1.023	Blank medium	B.fragilis
Bf_B4.d	0.932	Blank medium	B.fragilis
Bf_B5.d	1.014	Blank medium	B.fragilis
Bf_B6.d	0.952	Blank medium	B.fragilis
Bf_C1.d	1.033	Culture supernatant	B.fragilis
Bf_C2.d	1.008	Culture supernatant	B.fragilis
Bf_C3.d	1	Culture supernatant	B.fragilis
Bf_C4.d	1.274	Culture supernatant	B.fragilis
Bf_C5.d	1.052	Culture supernatant	B.fragilis
Bf_C6.d	1.468	Culture supernatant	B.fragilis
BV_B1.d	0.884	Blank medium	B.vulgatus
BV_B2.d	0.673	Blank medium	B.vulgatus
BV_B3.d	0.734	Blank medium	B.vulgatus
BV_B4.d	0.576	Blank medium	B.vulgatus
BV_B5.d	0.729	Blank medium	B.vulgatus
BV_B6.d	0.613	Blank medium	B.vulgatus
BV_C1.d	1.832	Culture supernatant	B.vulgatus
BV_C2.d	1.591	Culture supernatant	B.vulgatus
BV_C3.d	1.485	Culture supernatant	B.vulgatus
BV_C4.d	1.566	Culture supernatant	B.vulgatus
BV_C5.d	1.447	Culture supernatant	B.vulgatus
BV_C6.d	1.265	Culture supernatant	B.vulgatus
BO_B1.d	0.584	Blank medium	B.ovatus
BO_B2.d	0.673	Blank medium	B.ovatus
BO_B3.d	0.534	Blank medium	B.ovatus
BO_B4.d	0.576	Blank medium	B.ovatus
BO_B5.d	0.429	Blank medium	B.ovatus
BO_B6.d	0.713	Blank medium	B.ovatus
BO_C1.d	1.66058	Culture supernatant	B.ovatus
BO_C2.d	1.36733	Culture supernatant	B.ovatus
BO_C3.d	1.18986	Culture supernatant	B.ovatus
BO_C4.d	1.37916	Culture supernatant	B.ovatus
BO_C5.d	1.29764	Culture supernatant	B.ovatus
BO_C6.d	1.27212	Culture supernatant	B.ovatus
Pin_B1.d	0.439	Blank medium	P.intermedia
Pin_B2.d	0.419	Blank medium	P.intermedia
Pin_B3.d	0.435	Blank medium	P.intermedia
Pin_B4.d	0.382	Blank medium	P.intermedia
Pin_B5.d	0.393	Blank medium	P.intermedia
Pin_B6.d	0.467	Blank medium	P.intermedia
Pin_C1.d	0.438	Culture supernatant	P.intermedia
Pin_C2.d	0.426	Culture supernatant	P.intermedia
Pin_C3.d	0.429	Culture supernatant	P.intermedia
Pin_C4.d	0.431	Culture supernatant	P.intermedia
Pin_C5.d	0.438	Culture supernatant	P.intermedia
Pin_C6.d	0.393	Culture supernatant	P.intermedia
Lp_B1.d	1.298	Blank medium	L.plantarum
Lp_B2.d	0.944	Blank medium	L.plantarum
Lp_B3.d	1.023	Blank medium	L.plantarum
Lp_B4.d	0.932	Blank medium	L.plantarum
Lp_B5.d	1.014	Blank medium	L.plantarum
Lp_B6.d	0.952	Blank medium	L.plantarum
Lp_C1.d	1.229	Culture supernatant	L.plantarum
Lp_C2.d	1.758	Culture supernatant	L.plantarum
Lp_C3.d	1.947	Culture supernatant	L.plantarum
Lp_C4.d	1.405	Culture supernatant	L.plantarum
Lp_C5.d	1.472	Culture supernatant	L.plantarum
Lp_C6.d	1.489	Culture supernatant	L.plantarum
Lfer_B1.d	1.079	Blank medium	L.fermentum
Lfer_B2.d	1.461	Blank medium	L.fermentum
Lfer_B3.d	1.049	Blank medium	L.fermentum
Lfer_B4.d	1.003	Blank medium	L.fermentum
Lfer_B5.d	1.082	Blank medium	L.fermentum
Lfer_B6.d	1.056	Blank medium	L.fermentum
Lfer_C1.d	2.124	Culture supernatant	L.fermentum
Lfer_C2.d	2.248	Culture supernatant	L.fermentum
Lfer_C3.d	1.897	Culture supernatant	L.fermentum
Lfer_C4.d	2.555	Culture supernatant	L.fermentum
Lfer_C5.d	1.68	Culture supernatant	L.fermentum
Lfer_C6.d	1.556	Culture supernatant	L.fermentum
Lmur_B1.d	1.244	Blank medium	L.murinus
Lmur_B2.d	1.046	Blank medium	L.murinus
Lmur_B3.d	1.063	Blank medium	L.murinus
Lmur_B4.d	0.904	Blank medium	L.murinus
Lmur_B5.d	1.028	Blank medium	L.murinus
Lmur_B6.d	1.088	Blank medium	L.murinus
Lmur_C1.d	2.584	Culture supernatant	L.murinus
Lmur_C2.d	2.002	Culture supernatant	L.murinus
Lmur_C3.d	2.554	Culture supernatant	L.murinus
Lmur_C4.d	2.433	Culture supernatant	L.murinus
Lmur_C5.d	2.492	Culture supernatant	L.murinus
Lmur_C6.d	2.323	Culture supernatant	L.murinus
Lac_B1.d	0.979	Blank medium	L.acidophilu
Lac_B2.d	1.061	Blank medium	L.acidophilu
Lac_B3.d	1.149	Blank medium	L.acidophilu
Lac_B4.d	1.003	Blank medium	L.acidophilu
Lac_B5.d	1.082	Blank medium	L.acidophilu
Lac_B6.d	1.056	Blank medium	L.acidophilu
Lac_C1.d	1.92	Culture supernatant	L.acidophilu
Lac_C2.d	1.623	Culture supernatant	L.acidophilu
Lac_C3.d	1.465	Culture supernatant	L.acidophilu
Lac_C4.d	1.639	Culture supernatant	L.acidophilu
Lac_C5.d	1.489	Culture supernatant	L.acidophilu
Lac_C6.d	2.073	Culture supernatant	L.acidophilu
Lca_B1.d	1.178	Blank medium	L.casei
Lca_B2.d	0.995	Blank medium	L.casei
Lca_B3.d	1.083	Blank medium	L.casei
Lca_B4.d	1.002	Blank medium	L.casei
Lca_B5.d	1.192	Blank medium	L.casei
Lca_B6.d	1.179	Blank medium	L.casei
Lca_C1.d	2.35	Culture supernatant	L.casei
Lca_C2.d	2.202	Culture supernatant	L.casei
Lca_C3.d	2.104	Culture supernatant	L.casei
Lca_C4.d	2.138	Culture supernatant	L.casei
Lca_C5.d	2.492	Culture supernatant	L.casei
Lca_C6.d	2.121	Culture supernatant	L.casei
Fn_B1.d	1.281	Blank medium	F.nucleatum
Fn_B2.d	1.012	Blank medium	F.nucleatum
Fn_B3.d	1.109	Blank medium	F.nucleatum
Fn_B4.d	1.177	Blank medium	F.nucleatum
Fn_B5.d	1.243	Blank medium	F.nucleatum
Fn_B6.d	1.012	Blank medium	F.nucleatum
Fn_C1.d	292.243	Culture supernatant	F.nucleatum
Fn_C2.d	323.721	Culture supernatant	F.nucleatum
Fn_C3.d	327.781	Culture supernatant	F.nucleatum
Fn_C4.d	322.244	Culture supernatant	F.nucleatum
Fn_C5.d	332.786	Culture supernatant	F.nucleatum
Fn_C6.d	327.026	Culture supernatant	F.nucleatum
Ef_B1.d	1.081	Blank medium	E.fergusonii
Ef_B2.d	1.012	Blank medium	E.fergusonii
Ef_B3.d	0.909	Blank medium	E.fergusonii
Ef_B4.d	1.177	Blank medium	E.fergusonii
Ef_B5.d	0.843	Blank medium	E.fergusonii
Ef_B6.d	1.012	Blank medium	E.fergusonii
Ef_C1.d	5.89	Culture supernatant	E.fergusonii
Ef_C2.d	6.7	Culture supernatant	E.fergusonii
Ef_C3.d	6.531	Culture supernatant	E.fergusonii
Ef_C4.d	6.619	Culture supernatant	E.fergusonii
Ef_C5.d	6.165	Culture supernatant	E.fergusonii
Ef_C6.d	6.152	Culture supernatant	E.fergusonii
Kp_B1.d	0.471	Blank medium	k.pneumoniae
Kp_B2.d	0.48	Blank medium	k.pneumoniae
Kp_B3.d	0.467	Blank medium	k.pneumoniae
Kp_B4.d	0.471	Blank medium	k.pneumoniae
Kp_B5.d	0.481	Blank medium	k.pneumoniae
Kp_B6.d	0.53	Blank medium	k.pneumoniae
Kp_C1.d	1.928	Culture supernatant	k.pneumoniae
Kp_C2.d	1.911	Culture supernatant	k.pneumoniae
Kp_C3.d	1.955	Culture supernatant	k.pneumoniae
Kp_C4.d	1.965	Culture supernatant	k.pneumoniae
Kp_C5.d	1.75	Culture supernatant	k.pneumoniae
Kp_C6.d	1.832	Culture supernatant	k.pneumoniae
Aon_B1.d	0.537824	Blank medium	A.onderdonkii
Aon_B2.d	0.342726	Blank medium	A.onderdonkii
Aon_B3.d	0.434375	Blank medium	A.onderdonkii
Aon_B4.d	0.622339	Blank medium	A.onderdonkii
Aon_B5.d	0.743075	Blank medium	A.onderdonkii
Aon_B6.d	0.415442	Blank medium	A.onderdonkii
Aon_C1.d	0.244	Culture supernatant	A.onderdonkii
Aon_C2.d	0.237	Culture supernatant	A.onderdonkii
Aon_C3.d	0.259	Culture supernatant	A.onderdonkii
Aon_C4.d	0.285	Culture supernatant	A.onderdonkii
Aon_C5.d	0.248	Culture supernatant	A.onderdonkii
Aon_C6.d	0.295	Culture supernatant	A.onderdonkii
Ec_B1.d	1.298	Blank medium	E.cloacae
Ec_B2.d	0.944	Blank medium	E.cloacae
Ec_B3.d	1.023	Blank medium	E.cloacae
Ec_B4.d	0.932	Blank medium	E.cloacae
Ec_B5.d	1.014	Blank medium	E.cloacae
Ec_B6.d	0.952	Blank medium	E.cloacae
Ec_C1.d	4.902	Culture supernatant	E.cloacae
Ec_C2.d	7.128	Culture supernatant	E.cloacae
Ec_C3.d	6.163	Culture supernatant	E.cloacae
Ec_C4.d	6.92	Culture supernatant	E.cloacae
Ec_C5.d	4.11	Culture supernatant	E.cloacae
Ec_C6.d	7.282	Culture supernatant	E.cloacae
Pd_B1.d	1.044	Blank medium	P.distasonis
Pd_B2.d	1.146	Blank medium	P.distasonis
Pd_B3.d	1.063	Blank medium	P.distasonis
Pd_B4.d	0.804	Blank medium	P.distasonis
Pd_B5.d	1.028	Blank medium	P.distasonis
Pd_B6.d	1.088	Blank medium	P.distasonis
Pd_C1.d	1.897	Culture supernatant	P.distasonis
Pd_C2.d	2.114	Culture supernatant	P.distasonis
Pd_C3.d	2.001	Culture supernatant	P.distasonis
Pd_C4.d	1.88	Culture supernatant	P.distasonis
Pd_C5.d	1.838	Culture supernatant	P.distasonis
Pd_C6.d	2.236	Culture supernatant	P.distasonis
Pg_B1.d	0.884	Blank medium	P.goldsteinii
Pg_B2.d	0.673	Blank medium	P.goldsteinii
Pg_B3.d	0.534	Blank medium	P.goldsteinii
Pg_B4.d	0.576	Blank medium	P.goldsteinii
Pg_B5.d	0.529	Blank medium	P.goldsteinii
Pg_B6.d	0.513	Blank medium	P.goldsteinii
Pg_C1.d	1.155	Culture supernatant	P.goldsteinii
Pg_C2.d	1.152	Culture supernatant	P.goldsteinii
Pg_C3.d	0.997	Culture supernatant	P.goldsteinii
Pg_C4.d	1.211	Culture supernatant	P.goldsteinii
Pg_C5.d	1.087	Culture supernatant	P.goldsteinii
Pg_C6.d	2.135	Culture supernatant	P.goldsteinii
Rg_B1.d	0.068	Blank medium	R.gnavus
Rg_B2.d	0.072	Blank medium	R.gnavus
Rg_B3.d	0.07	Blank medium	R.gnavus
Rg_B4.d	0.074	Blank medium	R.gnavus
Rg_B5.d	0.07	Blank medium	R.gnavus
Rg_B6.d	0.085	Blank medium	R.gnavus
Rg_C1.d	2.32	Culture supernatant	R.gnavus
Rg_C2.d	2.4	Culture supernatant	R.gnavus
Rg_C3.d	2.048	Culture supernatant	R.gnavus
Rg_C4.d	2.147	Culture supernatant	R.gnavus
Rg_C5.d	2.253	Culture supernatant	R.gnavus
Rg_C6.d	2.398	Culture supernatant	R.gnavus
E_fecalis_B1.d	1.098	Blank medium	E.faecalis
E_fecalis_B2.d	0.944	Blank medium	E.faecalis
E_fecalis_B3.d	1.023	Blank medium	E.faecalis
E_fecalis_B4.d	0.932	Blank medium	E.faecalis
E_fecalis_B5.d	1.014	Blank medium	E.faecalis
E_fecalis_B6.d	0.952	Blank medium	E.faecalis
E_fecalis_C1.d	2.93	Culture supernatant	E.faecalis
E_fecalis_C2.d	1.778	Culture supernatant	E.faecalis
E_fecalis_C3.d	1.65	Culture supernatant	E.faecalis
E_fecalis_C4.d	1.88	Culture supernatant	E.faecalis
E_fecalis_C5.d	1.446	Culture supernatant	E.faecalis
E_fecalis_C6.d	2.554	Culture supernatant	E.faecalis
Ed_B1.d	1.298	Blank medium	E.durans
Ed_B2.d	0.944	Blank medium	E.durans
Ed_B3.d	1.023	Blank medium	E.durans
Ed_B4.d	0.932	Blank medium	E.durans
Ed_B5.d	1.014	Blank medium	E.durans
Ed_B6.d	0.952	Blank medium	E.durans
Ed_C1.d	1.326	Culture supernatant	E.durans
Ed_C2.d	1.696	Culture supernatant	E.durans
Ed_C3.d	1.241	Culture supernatant	E.durans
Ed_C4.d	1.313	Culture supernatant	E.durans
Ed_C5.d	2.065	Culture supernatant	E.durans
Ed_C6.d	3.384	Culture supernatant	E.durans
BL_B1.d	0.791	Blank medium	B.longum
BL_B2.d	0.717	Blank medium	B.longum
BL_B3.d	0.695	Blank medium	B.longum
BL_B4.d	0.655	Blank medium	B.longum
BL_B5.d	0.626	Blank medium	B.longum
BL_B6.d	0.619	Blank medium	B.longum
BL_C1.d	0.735	Culture supernatant	B.longum
BL_C2.d	0.865	Culture supernatant	B.longum
BL_C3.d	0.855	Culture supernatant	B.longum
BL_C4.d	0.842	Culture supernatant	B.longum
BL_C5.d	0.835	Culture supernatant	B.longum
BL_C6.d	0.84	Culture supernatant	B.longum
Bbreve_B1.d	0.643	Blank medium	B.breve
Bbreve_B2.d	0.717	Blank medium	B.breve
Bbreve_B3.d	0.631	Blank medium	B.breve
Bbreve_B4.d	0.655	Blank medium	B.breve
Bbreve_B5.d	0.626	Blank medium	B.breve
Bbreve_B6.d	0.619	Blank medium	B.breve
Bbreve_C1.d	0.372	Culture supernatant	B.breve
Bbreve_C2.d	0.356	Culture supernatant	B.breve
Bbreve_C3.d	0.351	Culture supernatant	B.breve
Bbreve_C4.d	0.362	Culture supernatant	B.breve
Bbreve_C5.d	0.346	Culture supernatant	B.breve
Bbreve_C6.d	0.321	Culture supernatant	B.breve
Ba_B1.d	0.691	Blank medium	B.animalis
Ba_B2.d	0.717	Blank medium	B.animalis
Ba_B3.d	0.695	Blank medium	B.animalis
Ba_B4.d	0.755	Blank medium	B.animalis
Ba_B5.d	0.626	Blank medium	B.animalis
Ba_B6.d	0.619	Blank medium	B.animalis
Ba_C1.d	0.667341	Culture supernatant	B.animalis
Ba_C2.d	0.603954	Culture supernatant	B.animalis
Ba_C3.d	0.565813	Culture supernatant	B.animalis
Ba_C4.d	0.662402	Culture supernatant	B.animalis
Ba_C5.d	0.544135	Culture supernatant	B.animalis
Ba_C6.d	0.710696	Culture supernatant	B.animalis
B_dentium_B1.d	0.691	Blank medium	B.dentium
B_dentium_B2.d	0.716733	Blank medium	B.dentium
B_dentium_B3.d	0.695232	Blank medium	B.dentium
B_dentium_B4.d	0.654993	Blank medium	B.dentium
B_dentium_B5.d	0.626181	Blank medium	B.dentium
B_dentium_B6.d	0.618772	Blank medium	B.dentium
B_dentium_C1.d	0.892	Culture supernatant	B.dentium
B_dentium_C2.d	0.862	Culture supernatant	B.dentium
B_dentium_C3.d	0.826	Culture supernatant	B.dentium
B_dentium_C4.d	1.225	Culture supernatant	B.dentium
B_dentium_C5.d	1.027	Culture supernatant	B.dentium
B_dentium_C6.d	0.953	Culture supernatant	B.dentium
B_cat_B1.d	0.6	Blank medium	B.catenulatum
B_cat_B2.d	0.699	Blank medium	B.catenulatum
B_cat_B3.d	0.595	Blank medium	B.catenulatum
B_cat_B4.d	0.626	Blank medium	B.catenulatum
B_cat_B5.d	0.619	Blank medium	B.catenulatum
B_cat_B6.d	0.755	Blank medium	B.catenulatum
B_cat_C1.d	0.687	Culture supernatant	B.catenulatum
B_cat_C2.d	0.506	Culture supernatant	B.catenulatum
B_cat_C3.d	0.652	Culture supernatant	B.catenulatum
B_cat_C4.d	0.654	Culture supernatant	B.catenulatum
B_cat_C5.d	0.599	Culture supernatant	B.catenulatum
B_cat_C6.d	0.953	Culture supernatant	B.catenulatum
B_ang_B1.d	0.668	Blank medium	B.angulatum
B_ang_B2.d	0.552	Blank medium	B.angulatum
B_ang_B3.d	0.54	Blank medium	B.angulatum
B_ang_B4.d	0.595	Blank medium	B.angulatum
B_ang_B5.d	0.626	Blank medium	B.angulatum
B_ang_B6.d	0.619	Blank medium	B.angulatum
B_ang_C1.d	0.509	Culture supernatant	B.angulatum
B_ang_C2.d	0.522	Culture supernatant	B.angulatum
B_ang_C3.d	0.494	Culture supernatant	B.angulatum
B_ang_C4.d	0.473	Culture supernatant	B.angulatum
B_ang_C5.d	0.492	Culture supernatant	B.angulatum
B_ang_C6.d	0.537	Culture supernatant	B.angulatum
Bb_B1.d	0.691	Blank medium	B.bifidum
Bb_B2.d	0.717	Blank medium	B.bifidum
Bb_B3.d	0.695	Blank medium	B.bifidum
Bb_B4.d	0.755	Blank medium	B.bifidum
Bb_B5.d	0.626	Blank medium	B.bifidum
Bb_B6.d	0.619	Blank medium	B.bifidum
Bb_C1.d	0.485	Culture supernatant	B.bifidum
Bb_C2.d	0.473	Culture supernatant	B.bifidum
Bb_C3.d	0.489	Culture supernatant	B.bifidum
Bb_C4.d	0.48	Culture supernatant	B.bifidum
Bb_C5.d	0.494	Culture supernatant	B.bifidum
Bb_C6.d	0.496	Culture supernatant	B.bifidum
Bp_B1.d	1.091	Blank medium	B.pseudocatenulatum
Bp_B2.d	1.117	Blank medium	B.pseudocatenulatum
Bp_B3.d	1.095	Blank medium	B.pseudocatenulatum
Bp_B4.d	1.155	Blank medium	B.pseudocatenulatum
Bp_B5.d	1.026	Blank medium	B.pseudocatenulatum
Bp_B6.d	1.019	Blank medium	B.pseudocatenulatum
Bp_C1.d	1.232	Culture supernatant	B.pseudocatenulatum
Bp_C2.d	1.316	Culture supernatant	B.pseudocatenulatum
Bp_C3.d	1.381	Culture supernatant	B.pseudocatenulatum
Bp_C4.d	1.25	Culture supernatant	B.pseudocatenulatum
Bp_C5.d	1.196	Culture supernatant	B.pseudocatenulatum
Bp_C6.d	1.25	Culture supernatant	B.pseudocatenulatum
Bado_B1.d	1.112	Blank medium	B.adolescentis
Bado_B2.d	1.309	Blank medium	B.adolescentis
Bado_B3.d	1.177	Blank medium	B.adolescentis
Bado_B4.d	1.253	Blank medium	B.adolescentis
Bado_B5.d	0.951	Blank medium	B.adolescentis
Bado_B6.d	0.93	Blank medium	B.adolescentis
Bado_C1.d	1.177	Culture supernatant	B.adolescentis
Bado_C2.d	1.193	Culture supernatant	B.adolescentis
Bado_C3.d	1.219	Culture supernatant	B.adolescentis
Bado_C4.d	1.04	Culture supernatant	B.adolescentis
Bado_C5.d	1.057	Culture supernatant	B.adolescentis
Bado_C6.d	1.248	Culture supernatant	B.adolescentis

## Sheet: Fig2B
strain	group	FC	pvalue
A.Muciniphila	Control	1	1
A.onderdonkii	Control	1	1
B.adolescentis	Control	1	1
B.angulatum	Control	1	1
B.animalis	Control	1	1
B.bifidum	Control	1	1
B.breve	Control	1	1
B.catenulatum	Control	1	1
B.dentium	Control	1	1
B.longum	Control	1	1
B.pseudocatenulatum	Control	1	1
B.ovatus	Control	1	1
B.vulgatus	Control	1	1
B.fragilis	Control	1	1
C.sporogenes	Control	1	1
E.faecalis	Control	1	1
E.durans	Control	1	1
E.cloacae	Control	1	1
E.fergusonii	Control	1	1
F.nucleatum	Control	1	1
k.pneumoniae	Control	1	1
L.acidophilu	Control	1	1
L.casei	Control	1	1
L.fermentum	Control	1	1
L.murinus	Control	1	1
L.plantarum	Control	1	1
L.sphaericus	Control	1	1
P.anaerobius	Control	1	1
P.distasonis	Control	1	1
P.goldsteinii	Control	1	1
P.intermedia	Control	1	1
R.gnavus	Control	1	1
A.Muciniphila	Asp	0.984313	0.485
A.onderdonkii	Asp	1.07972	0.18
B.adolescentis	Asp	0.949524	0.24
B.angulatum	Asp	0.979518	0.485
B.animalis	Asp	1.02553	0.589
B.bifidum	Asp	1.34899	0.00216
B.breve	Asp	1.18169	0.132
B.catenulatum	Asp	0.934584	0.818
B.dentium	Asp	1.23596	0.0411
B.longum	Asp	1.01368	0.81
B.pseudocatenulatum	Asp	1.17625	0.00813
B.ovatus	Asp	1.01905	0.818
B.vulgatus	Asp	0.925757	0.31
B.fragilis	Asp	1.13402	0.18
C.sporogenes	Asp	1.24495	0.18
E.faecalis	Asp	0.985373	0.485
E.durans	Asp	1.01787	0.394
E.cloacae	Asp	1.17096	0.589
E.fergusonii	Asp	2.52151	0.00216
F.nucleatum	Asp	0.953411	0.24
k.pneumoniae	Asp	1.13076	0.00216
L.acidophilu	Asp	1.05466	0.937
L.casei	Asp	1.05452	0.699
L.fermentum	Asp	0.977114	1
L.murinus	Asp	0.898944	0.0649
L.plantarum	Asp	2.10484	0.00433
L.sphaericus	Asp	0.974953	1
P.anaerobius	Asp	0.855646	0.132
P.distasonis	Asp	1.39576	0.00216
P.goldsteinii	Asp	0.907975	0.937
P.intermedia	Asp	0.968689	0.575
R.gnavus	Asp	1.13851	0.00216
A.Muciniphila	Met	1.05211	0.818
A.onderdonkii	Met	0.921299	0.18
B.adolescentis	Met	0.987309	0.485
B.angulatum	Met	0.999339	1
B.animalis	Met	1.05094	0.699
B.bifidum	Met	1.09599	1
B.breve	Met	1.2092	0.0152
B.catenulatum	Met	1.10886	0.31
B.dentium	Met	1.03975	0.485
B.longum	Met	1.26549	0.00216
B.pseudocatenulatum	Met	1.21121	0.005
B.ovatus	Met	1.02171	0.589
B.vulgatus	Met	1.00991	0.589
B.fragilis	Met	0.967666	0.818
C.sporogenes	Met	1.53018	0.00216
E.faecalis	Met	0.984883	0.485
E.durans	Met	1.12834	0.24
E.cloacae	Met	1.11796	0.485
E.fergusonii	Met	1.82555	0.00216
F.nucleatum	Met	1.41594	0.00216
k.pneumoniae	Met	1.2192	0.00216
L.acidophilu	Met	0.856597	0.132
L.casei	Met	1.15663	0.0649
L.fermentum	Met	1.39196	0.0411
L.murinus	Met	1.59536	0.0411
L.plantarum	Met	1.42527	0.00216
L.sphaericus	Met	0.957579	0.748
P.anaerobius	Met	0.882513	0.24
P.distasonis	Met	1.23352	0.00433
P.goldsteinii	Met	0.91573	0.485
P.intermedia	Met	1.00352	0.81
R.gnavus	Met	1.09922	0.0103
A.Muciniphila	Thr	0.979264	0.394
A.onderdonkii	Thr	0.916454	0.31
B.adolescentis	Thr	1.0685	0.394
B.angulatum	Thr	1.04955	0.0931
B.animalis	Thr	1.08115	0.394
B.bifidum	Thr	1.26637	0.00216
B.breve	Thr	1.08302	0.0776
B.catenulatum	Thr	1.05752	0.31
B.dentium	Thr	1.05839	0.31
B.longum	Thr	1.00201	0.589
B.pseudocatenulatum	Thr	1.06169	0.936
B.ovatus	Thr	1.16565	0.0931
B.vulgatus	Thr	2.89255	0.00216
B.fragilis	Thr	1.30797	0.0411
C.sporogenes	Thr	2.58369	0.00216
E.faecalis	Thr	0.97279	0.485
E.durans	Thr	0.952381	0.589
E.cloacae	Thr	5.03268	0.00216
E.fergusonii	Thr	2.11259	0.00216
F.nucleatum	Thr	2.39827	0.00216
k.pneumoniae	Thr	1.30077	0.00216
L.acidophilu	Thr	1.41003	0.00866
L.casei	Thr	1.27478	0.00216
L.fermentum	Thr	1.15498	0.18
L.murinus	Thr	0.899986	0.31
L.plantarum	Thr	1.43129	0.00216
L.sphaericus	Thr	0.908933	0.394
P.anaerobius	Thr	1.91421	0.00216
P.distasonis	Thr	1.07708	0.0931
P.goldsteinii	Thr	1.08052	0.199
P.intermedia	Thr	1.03796	0.52
R.gnavus	Thr	1.02897	0.818
A.Muciniphila	2AB	1.19257	0.132
A.onderdonkii	2AB	1.21865	0.24
B.adolescentis	2AB	1.07312	0.589
B.angulatum	2AB	1.17377	0.00216
B.animalis	2AB	1.10252	0.24
B.bifidum	2AB	1.33802	0.00216
B.breve	2AB	1.25474	0.00433
B.catenulatum	2AB	1.00963	0.873
B.dentium	2AB	1.19032	0.0931
B.longum	2AB	0.947707	0.18
B.pseudocatenulatum	2AB	0.983869	0.575
B.ovatus	2AB	2.88598	0.00216
B.vulgatus	2AB	1.25223	0.00433
B.fragilis	2AB	1.92626	0.00216
C.sporogenes	2AB	1.0585	0.026
E.faecalis	2AB	0.809037	0.31
E.durans	2AB	1.26331	0.31
E.cloacae	2AB	1.04846	0.937
E.fergusonii	2AB	1.95483	0.00216
F.nucleatum	2AB	1.11313	0.00216
k.pneumoniae	2AB	1.27026	0.00216
L.acidophilu	2AB	1.32491	0.0152
L.casei	2AB	1.14895	0.00866
L.fermentum	2AB	1.25912	0.0921
L.murinus	2AB	1.01946	1
L.plantarum	2AB	2.07376	0.00433
L.sphaericus	2AB	1.21616	0.00866
P.anaerobius	2AB	1.55226	0.0152
P.distasonis	2AB	1.24127	0.0649
P.goldsteinii	2AB	1.6867	0.00866
P.intermedia	2AB	0.92681	0.0893
R.gnavus	2AB	2.72099	0.00216
