# Supplementary material for: 2 Hydroxybutyric Acid-Producing Bacteria in Gut Microbiome and Fusobacterium nucleatum Regulates 2 Hydroxybutyric Acid Level In Vivo
Source: Metabolites. 2023 Mar 20;13(3):451. doi: 10.3390/metabo13030451 (PMC10059959; doi:10.3390/metabo13030451)
Supplement: Supplementary file 1 [file metabolites-13-00451-s001.zip › Table S4.xlsx]

## Sheet: Fig3C
Average food intake (g/mouse)		Control	ABX
	0.5	1.5125	0.7625
	1.5	1.2	1.1125
	2.5	1.7875	2.45
	3.5	2.675	2.925
	4.5	2.8375	2.6875
	6.5	3.55	3.0125
	7.5	2.9625	2.45

## Sheet: Fig3D
Body weight(g)		Control								ABX
	1	13.7	14	15.3	15.3	14.9	15.9	16.2	15.8	15.4	16.3	14.9	14.9	14.7	15.4	15.3	14.7
	2	14.3	13.5	15.1	14	13.8	15.7	15.3	14.3	14.9	15.8	14	13.9	13.5	12.8	14.1	13.2
	3	13.5	13.5	14.7	14	13.2	14.5	15	13.3	15	15	14	14	13.2	12.6	14.1	12.9
	4	14	13.5	14.4	14.7	12.9	14.7	15.5	13.7	14.6	16.1	14.9	14.4	14	13.7	15	13.7
	5	14.6	14.6	14.5	15.2	14	15.2	16.1	14.6	15.8	16.2	15.6	15.5	14.9	14.9	15.8	14.8
	6	15.9	15.6	15.3	15.7	14.8	16.6	16.6	15.1	15.7	16.2	16.2	15.7	15.7	15.3	16.2	15.3
	7	16.9	15.9	16.1	15.9	16.6	16.6	16.9	16.1	16.2	16.9	16.4	15.9	15.6	15.8	16.6	15.8
	8	17.7	16.3	16.9	17.2	17.5	16.9	17.3	17.3	16.8	17.6	16.9	16.4	16.6	16.1	17.4	16.9

## Sheet: Fig3E
Group	Concentration(μg/mL)
Control	1.57
Control	1.49
Control	1.39
Control	1.4
Control	1.22
Control	1.25
Control	1.32
Control	1.43
ABX	1.25
ABX	1.62
ABX	1.47
ABX	1.68
ABX	1.46
ABX	1.74
ABX	1.31
ABX	1.36

## Sheet: Fig3F
Group	Concentration(μg/g)
Control	0.0473598
Control	0.0406515
Control	0.0752163
Control	0.0285993
Control	0.0464502
Control	0.0550914
Control	0.0479283
Control	0.0780588
ABX	0.0032442
ABX	0.0189348
ABX	0.0050634
ABX	0.0138183
ABX	0.0172293
ABX	0.016206
ABX	0.0099525
ABX	0.0040401

## Sheet: Fig3G
Group	Concentration(μg/g)
Control	0.47544
Control	0.196648
Control	0.536384
Control	0.253839
Control	0.306255
Control	0.304094
Control	0.272827
Control	0.523649
ABX	0.0823794
ABX	0.0657792
ABX	0.0556599
ABX	0.123084
ABX	0.0728286
ABX	0.0557736
ABX	0.114784
ABX	0.0827205

## Sheet: Fig3H
Group	Concentration(μg/g)
Control	0.86
Control	0.43
Control	0.71
Control	0.43
Control	0.68
Control	0.59
Control	0.32
Control	0.43
ABX	0.24
ABX	0.23
ABX	0.24
ABX	0.28
ABX	0.29
ABX	0.27
ABX	0.29
ABX	0.25

## Sheet: Fig3I
Group	Concentration(μg/g)
Control	1.82
Control	1.38
Control	0.94
Control	3.26
Control	1.77
Control	2.95
Control	0.52
Control	2.45
ABX	1.23
ABX	0.79
ABX	0.4
ABX	0.25
ABX	0.27
ABX	0.82
ABX	0.27
ABX	0.46
