# Supplementary material for: 2 Hydroxybutyric Acid-Producing Bacteria in Gut Microbiome and Fusobacterium nucleatum Regulates 2 Hydroxybutyric Acid Level In Vivo
Source: Metabolites. 2023 Mar 20;13(3):451. doi: 10.3390/metabo13030451 (PMC10059959; doi:10.3390/metabo13030451)
Supplement: Supplementary file 1 [file metabolites-13-00451-s001.zip › Table S5.xlsx]

## Sheet: Fig4B
Group	Relative Abundance(2-ΔCT)
Control	3.06e-08
Control	3.22e-08
Control	1.54e-08
Control	8.11e-08
Control	9.57e-08
Control	2.55e-08
Control	8.75e-08
Control	1.55e-07
2HB	6.34e-08
2HB	1.18e-08
2HB	3.92e-08
2HB	2.39e-08
2HB	2.18e-08
2HB	3.02e-08
2HB	1.55e-08
2HB	2.05e-05
Fn	7.13e-07
Fn	0.000182313
Fn	0.000122
Fn	0.00121
Fn	0.00462
Fn	0.00226
Fn	0.00117
Fn	0.000411
Fn+Met	0.00147
Fn+Met	0.00171
Fn+Met	0.00107
Fn+Met	0.00359
Fn+Met	0.000521
Fn+Met	0.003
Fn+Met	0.00106
Fn+Met	0.00157
Fn+Thr	0.00176
Fn+Thr	0.00323
Fn+Thr	0.00228
Fn+Thr	0.000693
Fn+Thr	0.00148
Fn+Thr	0.00155
Fn+Thr	0.00242
Fn+Thr	0.00354
Fn+2AB	0.0035
Fn+2AB	0.00481
Fn+2AB	0.00222
Fn+2AB	0.00109
Fn+2AB	0.00116
Fn+2AB	0.00233
Fn+2AB	0.00401
Fn+2AB	0.00148

## Sheet: Fig4C
Group	Concentration(μg/mL)
Control	1.85
Control	2.09
Control	1.93
Control	2.45
Control	1.84
Control	1.74
Control	1.68
Control	1.69
2HB	1.71
2HB	1.75
2HB	2.16
2HB	2.32
2HB	2.15
2HB	1.73
2HB	2.24
2HB	3.66
Fn	2.33
Fn	1.82
Fn	4.34
Fn	2.46
Fn	1.81
Fn	2.16
Fn	1.8
Fn	2.39
Fn+Met	1.68
Fn+Met	1.93
Fn+Met	1.63
Fn+Met	1.66
Fn+Met	1.68
Fn+Met	1.82
Fn+Met	1.53
Fn+Met	1.47
Fn+Thr	2.62
Fn+Thr	1.81
Fn+Thr	1.72
Fn+Thr	3.17
Fn+Thr	1.75
Fn+Thr	2.04
Fn+Thr	1.89
Fn+Thr	1.28
Fn+2AB	1.8
Fn+2AB	2
Fn+2AB	3.81
Fn+2AB	1.93
Fn+2AB	2.54
Fn+2AB	1.79
Fn+2AB	2
Fn+2AB	1.46

## Sheet: Fig4D
Group	Concentration(μg/g)
Control	0.0931809
Control	0.0483831
Control	0.14264
Control	0.127746
Control	0.169815
Control	0.078741
Control	0.22098
Control	0.0596394
2HB	0.0489516
2HB	0.0654381
2HB	0.0911343
2HB	0.157762
2HB	0.0567969
2HB	0.0451995
2HB	0.0739656
2HB	0.280217
Fn	0.174022
Fn	0.0549777
Fn	0.540818
Fn	0.143323
Fn	0.167427
Fn	0.0735108
Fn	0.0826068
Fn	0.179366
Fn+Met	0.0765807
Fn+Met	0.125926
Fn+Met	0.0738519
Fn+Met	0.042357
Fn+Met	0.0893151
Fn+Met	0.0671436
Fn+Met	0.0295089
Fn+Met	0.0566832
Fn+Thr	0.151623
Fn+Thr	0.0595257
Fn+Thr	0.028713
Fn+Thr	0.068508
Fn+Thr	0.114329
Fn+Thr	0.131384
Fn+Thr	0.0805602
Fn+Thr	0.112737
Fn+2AB	0.105006
Fn+2AB	0.101367
Fn+2AB	0.0682806
Fn+2AB	0.0857904
Fn+2AB	0.050316
Fn+2AB	0.0497475
Fn+2AB	0.0888603
Fn+2AB	0.0326925

## Sheet: Fig4E
Group	Concentration(μg/g)
Control	0.164926
Control	0.37095
Control	0.280786
Control	0.347187
Control	0.222003
Control	0.248609
Control	0.125813
Control	0.158445
2HB	0.216204
2HB	0.894539
2HB	0.489994
2HB	0.36265
2HB	0.173226
2HB	0.661112
2HB	0.466003
2HB	0.654518
Fn	0.366629
Fn	0.287608
Fn	0.367994
Fn	0.3946
Fn	0.172998
Fn	0.111145
Fn	0.345026
Fn	0.349688
Fn+Met	0.294885
Fn+Met	0.281582
Fn+Met	0.262367
Fn+Met	0.253043
Fn+Met	0.27169
Fn+Met	0.234283
Fn+Met	0.206426
Fn+Met	0.117172
Fn+Thr	0.174476
Fn+Thr	0.210519
Fn+Thr	0.205744
Fn+Thr	0.162424
Fn+Thr	0.248154
Fn+Thr	0.218251
Fn+Thr	0.268506
Fn+Thr	0.123766
Fn+2AB	0.094659
Fn+2AB	0.224504
Fn+2AB	0.184937
Fn+2AB	0.196193
Fn+2AB	0.240536
Fn+2AB	0.222572
Fn+2AB	0.175613
Fn+2AB	0.262821

## Sheet: Fig4F
Group	Concentration(μg/g)
Control	0.547002
Control	0.347158
Control	0.407971
Control	0.290329
Control	0.338979
Control	0.578457
Control	0.411116
Control	0.377145
2HB	0.395808
2HB	0.833242
2HB	0.831355
2HB	0.497722
2HB	0.645351
2HB	0.664434
2HB	0.68142
2HB	1.01505
Fn	1.67938
Fn	1.02512
Fn	0.480108
Fn	1.32352
Fn	0.903911
Fn	0.6464
Fn	0.540711
Fn	0.972274
Fn+Met	0.544905
Fn+Met	0.530436
Fn+Met	0.397276
Fn+Met	0.313606
Fn+Met	0.368967
Fn+Met	0.603411
Fn+Met	0.451169
Fn+Met	0.448862
Fn+Thr	1.68441
Fn+Thr	0.519321
Fn+Thr	1.09343
Fn+Thr	0.486608
Fn+Thr	0.722731
Fn+Thr	0.472978
Fn+Thr	0.565875
Fn+Thr	0.748626
Fn+2AB	0.414471
Fn+2AB	0.835969
Fn+2AB	0.640738
Fn+2AB	0.462283
Fn+2AB	0.882312
Fn+2AB	0.689179
Fn+2AB	0.659401
Fn+2AB	0.512192

## Sheet: Fig4G
Group	Concentration(μg/g)
Control	1.24803
Control	0.540501
Control	3.06026
Control	0.853793
Control	2.7132
Control	1.76515
Control	0.751879
Control	5.84822
2HB	0.882732
2HB	5.25716
2HB	4.59421
2HB	2.83965
2HB	2.11535
2HB	8.89516
2HB	1.3793
2HB	1.76033
Fn	0.844776
Fn	3.87536
Fn	1.16646
Fn	0.82108
Fn	1.06391
Fn	0.352191
Fn	1.98114
Fn	0.791302
Fn+Met	3.90514
Fn+Met	0.899717
Fn+Met	0.705745
Fn+Met	2.40599
Fn+Met	1.17254
Fn+Met	3.19572
Fn+Met	1.40635
Fn+Met	1.68169
Fn+Thr	1.16457
Fn+Thr	0.721472
Fn+Thr	1.65107
Fn+Thr	1.69322
Fn+Thr	0.599846
Fn+Thr	0.522467
Fn+Thr	0.69505
Fn+Thr	0.673661
Fn+2AB	0.671564
Fn+2AB	2.0128
Fn+2AB	1.29437
Fn+2AB	2.00693
Fn+2AB	1.48038
Fn+2AB	0.922994
Fn+2AB	1.40195
Fn+2AB	0.950255
